# Supplementary material for: The Chthonomonas calidirosea Genome Is Highly Conserved across Geographic Locations and Distinct Chemical and Microbial Environments in New Zealand's Taupō Volcanic Zone
Source: Appl Environ Microbiol. 2016 May 31;82(12):3572–81. doi: 10.1128/AEM.00139-16 (PMC4959169; doi:10.1128/AEM.00139-16)
Supplement: Supplemental material [file AEM.00139-16_zam999117198sd2.xlsx]

## Sheet: Table S1
Table S1 - List of conserved genes used for phylogenetic inference. Information here is based on strain T49T reference genome.
gene_oid	Locus Tag	Gene Symbol	Product Name	DNA Seq Length	AA Seq Length	Enzymes	COGs	COG Categories	Pfams	TIGRfams	Signal Peptide	Transmembrane Helices
2525257965	CCALI_00011		bacterial peptide chain release factor 1 (bRF-1)	1131	376		COG0216	J	pfam00472 pfam03462	TIGR00019	No	No
2525257993	CCALI_00039		phosphoglucosamine mutase (EC 5.4.2.10)	1380	459	EC:5.4.2.10	COG1109	G	pfam00408 pfam02878 pfam02879 pfam02880	TIGR01455	No	No
2525257995	CCALI_00041		Glutamate dehydrogenase/leucine dehydrogenase	1332	443	EC:1.4.1.3	COG0334	E	pfam00208 pfam02812		No	No
2525258005	CCALI_00051		5-(carboxyamino)imidazole ribonucleotide synthase	1101	366	EC:6.3.4.18	COG0026	F	pfam02222	TIGR01161	No	No
2525258018	CCALI_00064		Formate-tetrahydrofolate ligase (EC 6.3.4.3)	1677	558	EC:6.3.4.3	COG2759	F	pfam01268		No	No
2525258064	CCALI_00110		Carbamoylphosphate synthase large subunit (split gene in MJ)	1728	575		COG0458	E F	pfam00289 pfam02786 pfam02787	TIGR01369	No	No
2525258068	CCALI_00114		carbamoyl-phosphate synthase small subunit	1131	376	EC:6.3.5.5	COG0505	E F	pfam00117 pfam00988	TIGR01368	No	No
2525258070	CCALI_00116		dihydroorotase (EC 3.5.2.3)	1293	430	EC:3.5.2.3	COG0044	F	pfam01979	TIGR00857	No	No
2525258071	CCALI_00117		aspartate carbamoyltransferase (EC 2.1.3.2)	933	310	EC:2.1.3.2	COG0540	F	pfam00185 pfam02729	TIGR00670	No	No
2525258084	CCALI_00130		delta-1-pyrroline-5-carboxylate dehydrogenase (EC 1.5.1.12)	1590	529	EC:1.5.1.12	COG1012	C	pfam00171	TIGR01237	No	No
2525258092	CCALI_00138		MoxR-like ATPases	1029	342	EC:3.6.3.-	COG0714	R	pfam07726		No	No
2525258098	CCALI_00144		seryl-tRNA synthetase (EC 6.1.1.11)	1293	430	EC:6.1.1.11	COG0172	J	pfam00587 pfam02403	TIGR00414	No	No
2525258113	CCALI_00159		ATP-dependent proteinase. Serine peptidase. MEROPS family S16	2541	846	EC:3.4.21.53	COG0466	O	pfam00004 pfam02190 pfam05362	TIGR00763	No	No
2525258123	CCALI_00169		oligopeptide/dipeptide ABC transporter, ATP-binding protein, C-terminal domain	1005	334		COG0444	E P	pfam00005 pfam08352	TIGR01727	No	No
2525258135	CCALI_00181		dTDP-glucose 4,6-dehydratase (EC 4.2.1.46)	1056	351	EC:4.2.1.46	COG1088	M	pfam01370	TIGR01181	No	No
2525258177	CCALI_00223		Heme/copper-type cytochrome/quinol oxidases, subunit 1	1710	569	EC:1.9.3.1	COG0843	C	pfam00115	TIGR02891	No	Yes
2525258186	CCALI_00232		NAD-dependent aldehyde dehydrogenases	1566	521	EC:1.2.1.16	COG1012	C	pfam00171		No	No
2525258190	CCALI_00236		3-oxoacyl-[acyl-carrier-protein] synthase II (EC 2.3.1.41)	1272	423	EC:2.3.1.179	COG0304	I Q	pfam00109 pfam02801	TIGR03150	No	No
2525258192	CCALI_00238		3-oxoacyl-[acyl-carrier-protein] reductase (EC 1.1.1.100)	744	247	EC:1.1.1.100	COG1028	I Q R	pfam00106	TIGR01830	No	No
2525258193	CCALI_00239		malonyl CoA-acyl carrier protein transacylase	1011	336	EC:2.3.1.39	COG0331	I	pfam00698	TIGR00128	No	No
2525258194	CCALI_00240		3-oxoacyl-[acyl-carrier-protein] synthase III (EC 2.3.1.41)	1017	338	EC:2.3.1.180	COG0332	I	pfam08541 pfam08545	TIGR00747	No	No
2525258195	CCALI_00241		phosphate:acyl-[acyl carrier protein] acyltransferase	1041	346	EC:2.3.1.15	COG0416	I	pfam02504	TIGR00182	No	No
2525258200	CCALI_00246		ATP-dependent DNA helicase RecG (EC 3.6.1.-)	2103	700	EC:3.6.4.12	COG1200	K L	pfam00270 pfam00271	TIGR00643	No	No
2525258209	CCALI_00255		DNA gyrase subunit B (EC 5.99.1.3)	2073	690	EC:5.99.1.3	COG0187	L	pfam00204 pfam00986 pfam01751 pfam02518	TIGR01059	No	No
2525258213	CCALI_00259		isocitrate dehydrogenase (NADP) (EC 1.1.1.42)	1080	359	EC:1.1.1.41	COG0473	C E	pfam00180	TIGR00175	No	No
2525258236	CCALI_00282		glutamyl-tRNA synthetase (EC 6.1.1.17)	1488	495	EC:6.1.1.17	COG0008	J	pfam00749	TIGR00464	No	No
2525258238	CCALI_00284		ribosomal protein S12 methylthiotransferase RimO	1446	481	EC:2.-	COG0621	J	pfam00919 pfam01938 pfam04055	TIGR01125 TIGR00089	No	No
2525258244	CCALI_00290		ATP-dependent chaperone ClpB	2628	875		COG0542	O	pfam00004 pfam02861 pfam07724 pfam10431	TIGR03346	No	No
2525258249	CCALI_00295		O-sialoglycoprotein endopeptidase (EC 3.4.24.57)	1089	362	EC:3.4.24.57	COG0533	O	pfam00814	TIGR03723 TIGR00329	No	No
2525258255	CCALI_00301		GTP-binding protein TypA/BipA	1830	609		COG1217	T	pfam00009 pfam00679 pfam03144	TIGR01394 TIGR00231	No	No
2525258287	CCALI_00333		GTP-binding protein LepA	1800	599		COG0481	M	pfam00009 pfam00679 pfam03144 pfam06421	TIGR01393 TIGR00231	No	No
2525258297	CCALI_00343		ferrous iron transporter FeoB	2160	719		COG0370	P	pfam02421 pfam07664 pfam07670	TIGR00437 TIGR00231	No	Yes
2525258306	CCALI_00352		protein translocase subunit secA	3297	1098		COG0653	U	pfam01043 pfam02810 pfam07516 pfam07517		No	No
2525258311	CCALI_00357		tRNA modification GTPase TrmE	1395	464	EC:3.6.-	COG0486	R	pfam01926 pfam10396 pfam12631	TIGR00450 TIGR00231	No	No
2525258319	CCALI_00365		dihydrolipoamide dehydrogenase	1473	490	EC:1.8.1.4	COG1249	C	pfam00070 pfam02852 pfam07992	TIGR01350	No	No
2525258327	CCALI_00373		aspartyl/glutamyl-tRNA(Asn/Gln) amidotransferase subunit B (EC 6.3.5.-)	1455	484	EC:6.3.5.6 EC:6.3.5.7	COG0064	J	pfam02637 pfam02934	TIGR00133	No	No
2525258337	CCALI_00383		ammonium transporter (TC 1.A.11)	1359	452		COG0004	P	pfam00909	TIGR00836	Yes	Yes
2525258338	CCALI_00384		RNAse PH (EC 2.7.7.56)	726	241	EC:2.7.7.56	COG0689	J	pfam01138 pfam03725	TIGR01966	No	No
2525258343	CCALI_00389		probable S-adenosylmethionine-dependent methyltransferase, YraL family	759	252	EC:2.1.1.198	COG0313	R	pfam00590	TIGR00096	No	No
2525258345	CCALI_00391		tRNA-guanine transglycosylase (EC 2.4.2.29)	1146	381	EC:2.4.2.29	COG0343	J	pfam01702	TIGR00430 TIGR00449	No	No
2525258355	CCALI_00401		ribosomal large subunit pseudouridine synthase D (EC 5.4.99.-)	1023	340	EC:5.4.99.23	COG0564	J	pfam00849 pfam01479	TIGR00005	No	No
2525258363	CCALI_00409		signal recognition particle-docking protein FtsY	897	298		COG0552	U	pfam00448 pfam02881	TIGR00064	No	No
2525258374	CCALI_00420		ABC-type branched-chain amino acid transport systems, ATPase component	2229	742		COG0411	E	pfam00005 pfam02653 pfam12399		No	Yes
2525258375	CCALI_00421		amino acid/amide ABC transporter ATP-binding protein 2, HAAT family (TC 3.A.1.4.-)	714	237		COG0410	E	pfam00005		No	No
2525258377	CCALI_00423		glycine cleavage system T protein	1143	380	EC:2.1.2.10	COG0404	E	pfam01571 pfam08669	TIGR00528	No	No
2525258380	CCALI_00426		glycine dehydrogenase (decarboxylating) beta subunit (EC 1.4.4.2)	1530	509	EC:1.4.4.2	COG1003	E	pfam02347		No	No
2525258384	CCALI_00430		transcription termination factor Rho	1290	429		COG1158	K	pfam00006 pfam07497 pfam07498	TIGR00767	No	No
2525258386	CCALI_00432		GMP synthase (glutamine-hydrolyzing) (EC 6.3.5.2)	1551	516	EC:6.3.5.2	COG0519	F	pfam00117 pfam00958 pfam02540	TIGR00884 TIGR00888	No	No
2525258394	CCALI_00440		methionine synthase (B12-dependent) (EC 2.1.1.13)	3723	1240	EC:2.1.1.13	COG1410	E	pfam00809 pfam02310 pfam02574 pfam02607 pfam02965	TIGR02082	No	No
2525258396	CCALI_00442		DNA mismatch repair protein MutL	1827	608		COG0323	L	pfam01119 pfam08676 pfam13589	TIGR00585	No	No
2525258412	CCALI_00458		tRNA dimethylallyltransferase	951	316	EC:2.5.1.75	COG0324	J	pfam01715	TIGR00174	No	No
2525258428	CCALI_00474		succinate dehydrogenase subunit A (EC 1.3.5.1)	1809	602	EC:1.3.99.1	COG1053	C	pfam00890 pfam02910	TIGR01812	No	No
2525258446	CCALI_00492		polyphosphate kinase 1	2088	695	EC:2.7.4.1	COG0855	P	pfam02503 pfam13089 pfam13090	TIGR03705	No	No
2525258464	CCALI_00510		aspartate kinase (EC 2.7.2.4)	1401	466	EC:2.7.2.4	COG0527	E	pfam00696 pfam13840	TIGR00657	No	No
2525258472	CCALI_00518		ATP synthase F1 subcomplex alpha subunit	1701	566	EC:3.6.3.14	COG0056	C	pfam00006 pfam00306 pfam02874	TIGR00962	No	No
2525258474	CCALI_00520		ATP synthase F1 subcomplex gamma subunit	879	292	EC:3.6.3.14	COG0224	C	pfam00231	TIGR01146	No	No
2525258477	CCALI_00523		chaperonin GroL	1632	543		COG0459	O	pfam00118	TIGR02348	No	No
2525258486	CCALI_00532		Dinucleotide-utilizing enzymes involved in molybdopterin and thiamine biosynthesis family 2	1482	493		COG0476	H	pfam00581 pfam00899 pfam02597 pfam05237		No	No
2525258488	CCALI_00534		cysteine synthase (EC 2.5.1.47)	1143	380	EC:2.5.1.47	COG0031	E	pfam00291	TIGR01138 TIGR01136	No	No
2525258526	CCALI_00572		UDP-galactose 4-epimerase (EC 5.1.3.2)	975	324	EC:5.1.3.2	COG1087	M	pfam01370 pfam13950	TIGR01179	No	No
2525258527	CCALI_00573		Glucose-1-phosphate thymidylyltransferase (EC 2.7.7.24)	873	290	EC:2.7.7.24	COG1209	M	pfam00483	TIGR01207	No	No
2525258543	CCALI_00589		ATP synthase F1 subcomplex beta subunit	1401	466	EC:3.6.3.14	COG0055	C	pfam00006 pfam00306 pfam02874	TIGR01039	No	No
2525258546	CCALI_00592		LSU ribosomal protein L1P	810	269		COG0081	J	pfam00687	TIGR01169	No	No
2525258553	CCALI_00599		translation elongation factor 1A (EF-1A/EF-Tu)	1200	399		COG0050	J	pfam00009 pfam03143 pfam03144	TIGR00485 TIGR00231	No	No
2525258560	CCALI_00606		L-selenocysteine selenide-lyase (L-alanine-forming) (EC 4.4.1.16)	1260	419	EC:2.8.1.7 EC:4.4.1.16	COG0520	E	pfam00266	TIGR01979	No	No
2525258562	CCALI_00608		Iron-regulated ABC transporter ATPase subunit SufC	777	258		COG0396	O	pfam00005	TIGR01978	No	No
2525258563	CCALI_00609		Iron-regulated ABC transporter membrane component SufB	1446	481		COG0719	O	pfam01458	TIGR01980	No	No
2525258593	CCALI_00639		DNA primase, catalytic core	2052	683		COG0358	L	pfam01807 pfam08275 pfam10410 pfam13662	TIGR01391	No	No
2525258594	CCALI_00640		RNA polymerase, sigma 70 subunit, RpoD	1212	403		COG0568	K	pfam00140 pfam04539 pfam04542 pfam04545	TIGR02393 TIGR02937	No	No
2525258605	CCALI_00651		succinyl-CoA synthetase (ADP-forming) beta subunit (EC 6.2.1.5)	1152	383	EC:6.2.1.5	COG0045	C	pfam00549 pfam08442	TIGR01016	No	No
2525258613	CCALI_00659		replication restart DNA helicase PriA	2511	836	EC:3.6.4.-	COG1198	L	pfam00270 pfam00271	TIGR00595	No	No
2525258619	CCALI_00665		glucose-inhibited division protein A	1932	643		COG0445	D	pfam01134 pfam13932	TIGR00136	No	No
2525258622	CCALI_00668		Aspartate/tyrosine/aromatic aminotransferase	1194	397	EC:2.6.1.-	COG0436	E	pfam00155		No	No
2525258638	CCALI_00684		arginyl-tRNA synthetase (EC 6.1.1.19)	1854	617	EC:6.1.1.19	COG0018	J	pfam00750 pfam03485 pfam05746	TIGR00456	No	No
2525258654	CCALI_00700		phosphoserine aminotransferase apoenzyme (EC 2.6.1.52)	1098	365	EC:2.6.1.52	COG1932	E H	pfam00266	TIGR01364	No	No
2525258659	CCALI_00705		porphobilinogen synthase (EC 4.2.1.24)	996	331	EC:4.2.1.24	COG0113	H	pfam00490		No	No
2525258660	CCALI_00706		uroporphyrinogen-III C-methyltransferase (EC 2.1.1.107)	1593	530	EC:2.1.1.107 EC:4.2.1.75	COG0007	H	pfam00590 pfam02602	TIGR01469	No	No
2525258681	CCALI_00727		UDP-glucose dehydrogenase	1323	440	EC:1.1.1.22	COG1004	M	pfam00984 pfam03720 pfam03721	TIGR03026	No	No
2525258687	CCALI_00733		GTP-binding protein HflX	1281	426		COG2262	R	pfam01926 pfam13167	TIGR03156	No	No
2525258695	CCALI_00741		cysteinyl-tRNA synthetase (EC 6.1.1.16)	1371	456	EC:6.1.1.16	COG0215	J	pfam01406	TIGR00435	No	No
2525258698	CCALI_00744		ABC-type antimicrobial peptide transport system, ATPase component	744	247		COG1136	V	pfam00005		No	No
2525258717	CCALI_00763		condensin subunit Smc	3612	1203		COG1196	D	pfam02463 pfam06470	TIGR02168	No	No
2525258723	CCALI_00769		DNA gyrase subunit A (EC 5.99.1.3)	2541	846	EC:5.99.1.3	COG0188	L	pfam00521 pfam03989	TIGR01063	No	No
2525258725	CCALI_00771		glutamate-1-semialdehyde 2,1-aminomutase (EC 5.4.3.8)	1308	435	EC:5.4.3.8	COG0001	H	pfam00202	TIGR00713	No	No
2525258743	CCALI_00789		chorismate synthase (EC 4.2.3.5)	1191	396	EC:4.2.3.5	COG0082	E	pfam01264	TIGR00033	No	No
2525258745	CCALI_00791		3-dehydroquinate synthase (EC 4.2.3.4)	1143	380	EC:4.2.3.4	COG0337	E	pfam01761	TIGR01357	No	Yes
2525258748	CCALI_00794		ribulose-5-phosphate 3-epimerase (EC 5.1.3.1)	672	223	EC:5.1.3.1	COG0036	G	pfam00834	TIGR01163	No	No
2525258750	CCALI_00796		diaminohydroxyphosphoribosylaminopyrimidine deaminase (EC 3.5.4.26)	1134	377	EC:1.1.1.193 EC:3.5.4.26	COG0117	H	pfam00383 pfam01872	TIGR00326 TIGR00227	No	No
2525258774	CCALI_00820		ABC-type multidrug transport system, ATPase and permease components	2304	767		COG1132	V	pfam00005 pfam00664		No	Yes
2525258777	CCALI_00823		thymidine phosphorylase (EC 2.4.2.4)	1329	442	EC:2.4.2.2	COG0213	F	pfam00591 pfam02885 pfam07831	TIGR02644	No	No
2525258779	CCALI_00825		DNA-binding regulatory protein, YebC/PmpR family	750	249		COG0217	S	pfam01709	TIGR01033	No	No
2525258787	CCALI_00833		DNA polymerase III, subunit gamma and tau	1902	633	EC:2.7.7.7	COG2812	L	pfam12169 pfam13177	TIGR02397	No	No
2525258790	CCALI_00836		GTP cyclohydrolase II/3,4-dihydroxy-2-butanone 4-phosphate synthase	1275	424	EC:3.5.4.25 EC:4.1.99.12	COG0108	H	pfam00925 pfam00926	TIGR00506 TIGR00505	No	No
2525258801	CCALI_00847		phosphoribosylformylglycinamidine synthase subunit II (EC 6.3.5.3)	2268	755	EC:6.3.5.3	COG0046	F	pfam00586 pfam02769	TIGR01736	No	No
2525258802	CCALI_00848		amidophosphoribosyltransferase (EC 2.4.2.14)	1512	503	EC:2.4.2.14	COG0034	F	pfam00156 pfam13537	TIGR01134	No	No
2525258804	CCALI_00850		phosphoribosylformylglycinamidine cyclo-ligase (EC 6.3.3.1)	1044	347	EC:6.3.3.1	COG0150	F	pfam00586 pfam02769	TIGR00878	No	No
2525258812	CCALI_00858		alanyl-tRNA synthetase (EC 6.1.1.7)	2736	911	EC:6.1.1.7	COG0013	J	pfam01411 pfam02272 pfam07973	TIGR00344	No	No
2525258836	CCALI_00882		glycerol 3-phosphate dehydrogenase (NAD(P)+) (EC 1.1.1.94)	1092	363	EC:1.1.1.94	COG0240	C	pfam01210 pfam07479		No	No
2525258841	CCALI_00887		homoserine dehydrogenase (EC 1.1.1.3)	1311	436	EC:1.1.1.3	COG0460	E	pfam00742 pfam01842 pfam03447		No	No
2525258843	CCALI_00889		phenylalanyl-tRNA synthetase beta subunit (EC 6.1.1.20)	2106	701	EC:6.1.1.20	COG0072	J	pfam03147 pfam03483 pfam03484	TIGR00472	No	No
2525258844	CCALI_00890		phenylalanyl-tRNA synthetase, alpha subunit (EC 6.1.1.20)	1095	364	EC:6.1.1.20	COG0016	J	pfam01409 pfam02912	TIGR00468	No	No
2525258865	CCALI_00911		anthranilate synthase, component I (EC 4.1.3.27)	1509	502	EC:4.1.3.27	COG0147	E H	pfam00425 pfam04715	TIGR00564	No	No
2525258875	CCALI_00921		Excinuclease ABC subunit B	2082	693		COG0556	L	pfam00271 pfam02151 pfam04851 pfam12344	TIGR00631	No	No
2525258877	CCALI_00923		leucyl-tRNA synthetase (EC 6.1.1.4)	2658	885	EC:6.1.1.4	COG0495	J	pfam00133 pfam08264 pfam13603	TIGR00396	No	No
2525258884	CCALI_00930		cell elongation-specific peptidoglycan D,D-transpeptidase	3258	1085	EC:2.4.1.129	COG0768	M	pfam00905 pfam01098 pfam03717 pfam12836		No	Yes
2525258892	CCALI_00938		L-aspartate oxidase (EC 1.4.3.16)	1593	530	EC:1.4.3.16	COG0029	H	pfam00890 pfam02910	TIGR00551	No	No
2525258893	CCALI_00939		hydroxymethylbilane synthase (EC 2.5.1.61)	939	312	EC:2.5.1.61	COG0181	H	pfam01379 pfam03900	TIGR00212	No	No
2525258896	CCALI_00942		carbohydrate ABC transporter ATP-binding protein, CUT1 family (TC 3.A.1.1.-)	1149	382		COG3839	G	pfam00005 pfam03459		No	No
2525258901	CCALI_00947		tyrosyl-tRNA synthetase (EC 6.1.1.1)	1341	446	EC:6.1.1.1	COG0162	J	pfam00579 pfam01479	TIGR00234	No	No
2525258918	CCALI_00964		S-adenosyl-methyltransferase MraW	984	327	EC:2.1.1.199	COG0275	M	pfam01795	TIGR00006	No	No
2525258921	CCALI_00967		UDP-N-acetylmuramoylalanyl-D-glutamate--2,6- diaminopimelate ligase (EC 6.3.2.13)	1545	514	EC:6.3.2.13	COG0769	M	pfam01225 pfam02875 pfam08245	TIGR01085	No	No
2525258923	CCALI_00969		Phospho-N-acetylmuramoyl-pentapeptide-transfera se	1029	342	EC:2.7.8.13	COG0472	M	pfam00953 pfam10555	TIGR00445	No	Yes
2525258924	CCALI_00970		UDP-N-acetylmuramoylalanine--D-glutamate ligase (EC 6.3.2.9)	1419	472	EC:6.3.2.9	COG0771	M	pfam08245	TIGR01087	No	No
2525258926	CCALI_00972		UDP-N-acetylglucosamine-N- acetylmuramylpentapeptide N-acetylglucosamine transferase	1146	381	EC:2.4.1.227	COG0707	M	pfam03033 pfam04101	TIGR01133	No	No
2525258927	CCALI_00973		UDP-N-acetylmuramate--L-alanine ligase (EC 6.3.2.8)	1419	472	EC:6.3.2.8	COG0773	M	pfam01225 pfam02875 pfam08245	TIGR01082	No	No
2525258932	CCALI_00978		cell division protein FtsA	1236	411		COG0849	D	pfam02491 pfam14450	TIGR01174	No	No
2525258933	CCALI_00979		cell division protein FtsZ	1113	370		COG0206	D	pfam00091 pfam12327	TIGR00065	No	No
2525258934	CCALI_00980		Cysteine sulfinate desulfinase/cysteine desulfurase and related enzymes	1152	383	EC:2.8.1.7	COG1104	E	pfam00266	TIGR03402	No	No
2525258940	CCALI_00986		KpsF/GutQ family protein	1008	335	EC:5.3.1.13	COG0794	M	pfam00571 pfam01380	TIGR00393	No	No
2525258956	CCALI_01002		RNA polymerase, sigma 54 subunit, RpoN/SigL	1395	464		COG1508	K	pfam04552 pfam04963	TIGR02395	No	No
2525258961	CCALI_01007		ribosome-associated GTPase EngA	1392	463		COG1160	R	pfam01926 pfam14714	TIGR03594 TIGR00231	No	No
2525258977	CCALI_01023		3-isopropylmalate dehydrogenase (EC 1.1.1.85)	1098	365	EC:1.1.1.85	COG0473	C E	pfam00180	TIGR00169	No	No
2525258993	CCALI_01039		membrane protease FtsH catalytic subunit (EC 3.4.24.-)	1968	655	EC:3.4.24.-	COG0465	O	pfam00004 pfam01434	TIGR01241	No	Yes
2525258996	CCALI_01042		oligopeptide/dipeptide ABC transporter, ATP-binding protein, C-terminal domain	1002	333		COG0444	E P	pfam00005 pfam08352	TIGR01727	No	No
2525259007	CCALI_01053		PAS domain S-box	3900	1299		COG0642	T	pfam00072 pfam00512 pfam01627 pfam02518 pfam08448 pfam13426	TIGR00229	No	Yes
2525259015	CCALI_01061		ABC-type multidrug transport system, ATPase and permease components	1755	584	EC:3.6.3.-	COG1132	V	pfam00005 pfam00664		No	Yes
2525259018	CCALI_01064		DNA ligase, NAD-dependent	2121	706	EC:6.5.1.2	COG0272	L	pfam00533 pfam01653 pfam03119 pfam03120 pfam12826 pfam14520	TIGR00575	No	No
2525259023	CCALI_01069		DNA polymerase I (EC 2.7.7.7)	2772	923	EC:2.7.7.7	COG0749	L	pfam00476 pfam01367 pfam02739	TIGR00593	No	No
2525259026	CCALI_01072		phosphoribosylaminoimidazolecarboxamide formyltransferase (EC 2.1.2.3)	1605	534	EC:2.1.2.3 EC:3.5.4.10	COG0138	F	pfam01808 pfam02142	TIGR00355	No	No
2525259028	CCALI_01074		methionyl-tRNA formyltransferase (EC 2.1.2.9)	972	323	EC:2.1.2.9	COG0223	J	pfam00551 pfam02911	TIGR00460	No	No
2525259037	CCALI_01083		Adenylosuccinate synthetase (EC 6.3.4.4)	1302	433	EC:6.3.4.4	COG0104	F	pfam00709	TIGR00184	No	No
2525259055	CCALI_01101		ABC-type sugar transport system, ATPase component	1542	513	EC:3.6.3.17	COG1129	G	pfam00005		No	No
2525259070	CCALI_01116		Holliday junction DNA helicase subunit RuvB	1050	349	EC:3.6.4.12	COG2255	L	pfam05491 pfam05496	TIGR00635	No	No
2525259072	CCALI_01118		RNAse G (EC 3.1.4.-)	2007	668	EC:3.1.26.-	COG1530	J	pfam10150	TIGR00757	No	No
2525259085	CCALI_01131		Nucleotidyltransferase/DNA polymerase involved in DNA repair	1338	445	EC:2.7.7.7	COG0389	L	pfam00817 pfam11799		No	No
2525259087	CCALI_01133		chaperone protein DnaJ	1119	372		COG0484	O	pfam00226 pfam00684 pfam01556	TIGR02349	No	No
2525259100	CCALI_01146		ATPases with chaperone activity, ATP-binding subunit	2766	921		COG0542	O	pfam00004 pfam02861 pfam07724 pfam10431		No	No
2525259108	CCALI_01154		tRNA-U20-dihydrouridine synthase	1011	336		COG0042	J	pfam01207	TIGR00737	No	No
2525259112 - 2525259111	CCALI_01158 - CCALI_01157		Chromosomal replication initiator protein DnaA	1536	511		COG0593	L	pfam00308 pfam08299 pfam11638	TIGR00362	No	No
2525259115	CCALI_01161		Permeases	1305	434		COG2252	R	pfam00860		No	Yes
2525259144	CCALI_01190		pilus retraction protein PilT	1281	426		COG2805	N U	pfam00437	TIGR01420	No	No
2525259166	CCALI_01212		DNA repair protein RadA	1407	468		COG1066	O	pfam13481 pfam13541	TIGR00416	No	No
2525259170	CCALI_01216		anthranilate synthase, component II (EC 4.1.3.27)	564	187	EC:4.1.3.27	COG0512	E H	pfam00117	TIGR00566	No	No
2525259180	CCALI_01226		Transketolase	1848	615	EC:2.2.1.1	COG0021	G	pfam00456 pfam02779 pfam02780		No	No
2525259198	CCALI_01244		type III secretion system ATPase, FliI/YscN (EC 3.6.3.15)	1371	456	EC:3.6.3.14	COG1157	N U	pfam00006 pfam02874	TIGR03497 TIGR01026	No	No
2525259225	CCALI_01271		2-amino-3-ketobutyrate coenzyme A ligase (EC 2.3.1.29)	1182	393	EC:2.3.1.29	COG0156	H	pfam00155	TIGR01825 TIGR00858	No	No
2525259226	CCALI_01272		oligopeptide/dipeptide ABC transporter, ATP-binding protein, C-terminal domain	996	331		COG4608	E	pfam00005 pfam08352	TIGR01727	No	No
2525259234	CCALI_01280		ABC-type dipeptide/oligopeptide/nickel transport systems, permease components	939	312		COG0601	E P	pfam00528		No	Yes
2525259250	CCALI_01296		competence/damage-inducible protein cinA	1245	414		COG1058	R	pfam00994 pfam02464	TIGR00200 TIGR00199 TIGR00177	No	No
2525259273	CCALI_01319		phosphoribosylamine--glycine ligase (EC 6.3.4.13)	1284	427	EC:6.3.4.13	COG0151	F	pfam01071 pfam02843 pfam02844	TIGR00877	No	No
2525259274	CCALI_01320		primary replicative DNA helicase (EC 3.6.1.-)	1377	458	EC:3.6.4.12	COG0305	L	pfam00772 pfam03796	TIGR00665	No	No
2525259294	CCALI_01340		NusA antitermination factor	1182	393		COG0195	K	pfam00575 pfam08529 pfam13184	TIGR01953	No	No
2525259296	CCALI_01342		bacterial translation initiation factor 2 (bIF-2)	1968	655		COG0532	J	pfam00009 pfam03144 pfam04760 pfam11987	TIGR00487 TIGR00231	No	No
2525259329	CCALI_01375		pyrophosphate-dependent phosphofructokinase (EC 2.7.1.90)	1032	343	EC:2.7.1.11	COG0205	G	pfam00365	TIGR02483	No	No
2525259334	CCALI_01380		acetyl-coenzyme A synthetase (EC 6.2.1.1)	1986	661	EC:6.2.1.1	COG0365	I	pfam00501 pfam13193	TIGR02188	No	No
2525259338	CCALI_01384		Predicted P-loop-containing kinase	906	301		COG1660	R	pfam03668		No	No
2525259340	CCALI_01386		ATPases involved in chromosome partitioning	1107	368		COG0489	D	pfam01883 pfam10609 pfam13614		No	No
2525259349	CCALI_01395		Chemotaxis protein histidine kinase and related kinases	2127	708	EC:2.7.13.3	COG0643	N T	pfam01584 pfam01627 pfam02518 pfam02895 pfam07194		No	No
2525259371	CCALI_01417		6-phosphogluconate dehydrogenase (decarboxylating) (EC 1.1.1.44)	915	304	EC:1.1.1.44	COG1023	G	pfam00393 pfam03446	TIGR00872	No	No
2525259373	CCALI_01419		acetylornithine aminotransferase apoenzyme (EC 2.6.1.11)	1317	438	EC:2.6.1.82	COG4992	E	pfam00202	TIGR00707	No	No
2525259374	CCALI_01420		Isoleucyl-tRNA synthetase (EC 6.1.1.5)	2955	984	EC:6.1.1.5	COG0060	J	pfam00133 pfam06827 pfam08264	TIGR00392	No	No
2525259390	CCALI_01436		GTP-binding protein YchF	1095	364		COG0012	J	pfam01926 pfam06071	TIGR00092	No	No
2525259402	CCALI_01448		penicillin-binding protein, 1A family	2400	799		COG0744	M	pfam00905 pfam00912	TIGR02074	No	Yes
2525259411	CCALI_01457		Mg chelatase-related protein	1602	533		COG0606	O	pfam01078 pfam13335 pfam13541	TIGR00368	No	No
2525259431	CCALI_01477		transcription-repair coupling factor	3210	1069	EC:3.6.4.-	COG1197	K L	pfam00270 pfam00271 pfam02559 pfam03461	TIGR00580	No	No
2525259452	CCALI_01498		citrate synthase (EC 2.3.3.1)	1173	390	EC:2.3.3.1	COG0372	C	pfam00285	TIGR01800	No	No
2525259453	CCALI_01499		Excinuclease ABC subunit C	1884	627		COG0322	L	pfam01541 pfam02151 pfam08459 pfam14520	TIGR00194	No	No
2525259463	CCALI_01509		glyceraldehyde-3-phosphate dehydrogenase (NAD+) (EC 1.2.1.12)	1014	337	EC:1.2.1.12	COG0057	G	pfam00044 pfam02800	TIGR01534	No	No
2525259464	CCALI_01510		phosphoglycerate kinase (EC 2.7.2.3)	1188	395	EC:2.7.2.3	COG0126	G	pfam00162		No	No
2525259475	CCALI_01521		Superoxide dismutase	621	206	EC:1.15.1.1	COG0605	P	pfam00081 pfam02777		No	No
2525259483	CCALI_01529		SSU ribosomal protein S2P	876	291		COG0052	J	pfam00318	TIGR01011	No	No
2525259485	CCALI_01531		uridylate kinase (EC 2.7.4.22)	819	272	EC:2.7.4.22	COG0528	F	pfam00696	TIGR02075	No	No
2525259487	CCALI_01533		Undecaprenyl pyrophosphate synthetase (EC 2.5.1.31)	756	251	EC:2.5.1.31	COG0020	I	pfam01255	TIGR00055	No	No
2525259488	CCALI_01534		1-deoxy-D-xylulose 5-phosphate reductoisomerase (EC 1.1.1.267)	1164	387	EC:1.1.1.267	COG0743	I	pfam02670 pfam08436 pfam13288	TIGR00243	No	No
2525259490	CCALI_01536		Dihydroorotate dehydrogenase	905	301		COG0167	F	pfam01180		No	No
2525259494	CCALI_01540		DNA-directed DNA polymerase III (polc)	3510	1169	EC:2.7.7.7	COG0587	L	pfam01336 pfam02811 pfam07733 pfam14579	TIGR00594	No	No
2525259495	CCALI_01541		peptidoglycan glycosyltransferase (EC 2.4.1.129)	1812	603		COG0768	M	pfam00905 pfam03717	TIGR03423	No	Yes
2525259496	CCALI_01542		DNA replication and repair protein RecN	1674	557		COG0497	L	pfam02463	TIGR00634	No	No
2525259507	CCALI_01553		K+-transporting ATPase, B subunit	2106	701	EC:3.6.3.12	COG2216	P	pfam00122 pfam00702	TIGR01497 TIGR01494	No	Yes
2525259516	CCALI_01562		Protein chain release factor B	1077	358		COG1186	J	pfam00472 pfam03462	TIGR00020	No	No
2525259539	CCALI_01585		pyruvate phosphate dikinase (EC 2.7.9.1)	2694	897	EC:2.7.9.1	COG0574	G	pfam00391 pfam01326 pfam02896	TIGR01828	No	No
2525259549	CCALI_01595		Recombination protein MgsA	1386	461		COG2256	L	pfam05496 pfam12002		No	No
2525259578	CCALI_01624		imidazole glycerol phosphate synthase subunit hisF (EC 4.1.3.-)	774	257	EC:4.1.3.-	COG0107	E	pfam00977	TIGR00735	No	No
2525259587	CCALI_01633		L-glutamine synthetase (EC 6.3.1.2)	1419	472	EC:6.3.1.2	COG0174	E	pfam00120 pfam03951	TIGR00653	No	No
2525259596	CCALI_01642		2-oxoglutarate dehydrogenase E2 component (EC 2.3.1.61)	1272	423	EC:2.3.1.61	COG0508	C	pfam00198 pfam00364 pfam02817	TIGR01347	No	No
2525259597	CCALI_01643		2-oxoglutarate dehydrogenase E1 component (EC 1.2.4.2)	2847	948	EC:1.2.4.2	COG0567	C	pfam00676 pfam02779	TIGR00239	No	No
2525259602	CCALI_01648		phosphomethylpyrimidine kinase	780	259	EC:2.7.1.49 EC:2.7.4.7	COG0351	H	pfam08543	TIGR00097	No	No
2525259603	CCALI_01649		hydroxymethylpyrimidine synthase	1350	449		COG0422	H	pfam01964	TIGR00190	No	No
2525259608	CCALI_01654		glutamate synthase (NADH) large subunit (EC 1.4.1.14)	4560	1519	EC:1.4.1.13 EC:1.4.1.14	COG0069	E	pfam00310 pfam01493 pfam01645 pfam04898		No	No
2525259609	CCALI_01655		prolyl-tRNA synthetase (EC 6.1.1.15)	1806	601	EC:6.1.1.15	COG0442	J	pfam00587 pfam03129 pfam04073	TIGR00409	No	No
2525259634	CCALI_01680		C-terminal processing peptidase-3. Serine peptidase. MEROPS family S41A	1407	468	EC:3.4.21.102	COG0793	M	pfam03572 pfam13180	TIGR00225	No	Yes
2525259681	CCALI_01727		Rad3-related DNA helicases	2076	691	EC:3.6.4.12	COG1199	K L	pfam00270 pfam06733 pfam13307		No	No
2525259689	CCALI_01735		amidohydrolase	1215	404	EC:3.5.1.-	COG1473	R	pfam01546 pfam07687	TIGR01891	No	No
2525259719	CCALI_01765		NADH dehydrogenase subunit N (EC 1.6.5.3)	1509	502	EC:1.6.5.3	COG1007	C	pfam00361	TIGR01770	No	Yes
2525259720	CCALI_01766		NADH dehydrogenase subunit M (EC 1.6.5.3)	1911	636	EC:1.6.5.3	COG1008	C	pfam00361	TIGR01972	No	Yes
2525259721	CCALI_01767		NADH dehydrogenase subunit L (EC 1.6.5.3)	2061	686	EC:1.6.5.3	COG1009	C P	pfam00361 pfam00662	TIGR01974	No	Yes
2525259724	CCALI_01770		NADH dehydrogenase subunit H (EC 1.6.5.3)	1251	416	EC:1.6.5.3	COG1005	C	pfam00146		No	Yes
2525259725	CCALI_01771		NADH-quinone oxidoreductase, chain G	2283	760	EC:1.6.5.3	COG3383	R	pfam00384 pfam04879 pfam10588 pfam13510	TIGR01973	No	No
2525259727	CCALI_01773		NADH dehydrogenase subunit F (EC 1.6.5.3)	1338	445	EC:1.6.5.3	COG1894	C	pfam01512 pfam10531 pfam10589		No	No
2525259729	CCALI_01775		NADH dehydrogenase subunit D (EC 1.6.5.3)	1251	416	EC:1.6.5.3	COG0649	C	pfam00346	TIGR01962	No	No
2525259736	CCALI_01782		ABC-type multidrug transport system, ATPase and permease components	1854	617		COG1132	V	pfam00005 pfam00664		No	Yes
2525259738	CCALI_01784		polyribonucleotide nucleotidyltransferase	2265	754	EC:2.7.7.8	COG1185	J	pfam00013 pfam00575 pfam01138 pfam03725 pfam03726	TIGR03591	No	No
2525259748	CCALI_01794		Phosphopantothenoylcysteine decarboxylase (EC 4.1.1.36)	1257	418	EC:4.1.1.36 EC:6.3.2.5	COG0452	H	pfam02441 pfam04127	TIGR00521 TIGR02113	No	No
2525259768	CCALI_01814		MutS2 family protein	2373	790		COG1193	L	pfam00488 pfam01713 pfam05192	TIGR01069	No	No
2525259788	CCALI_01834		cytochrome bd-I ubiquinol oxidase subunit 1 apoprotein (EC 1.10.3.10)	1371	456	EC:1.10.3.-	COG1271	C	pfam01654		No	Yes
2525259791	CCALI_01837		acetate kinase (EC 2.7.2.1)	1227	408	EC:2.7.2.1	COG0282	C	pfam00871	TIGR00016	No	No
2525259801	CCALI_01847		threonyl-tRNA synthetase (EC 6.1.1.3)	1749	582	EC:6.1.1.3	COG0441	J	pfam00587 pfam03129 pfam07973	TIGR00418	No	No
2525259809	CCALI_01855		FAD/FMN-containing dehydrogenases	1464	487	EC:1.1.3.15	COG0277	C	pfam01565 pfam02913	TIGR00387	No	No
2525259812	CCALI_01858		acetyl-CoA carboxylase carboxyltransferase subunit alpha	1026	341	EC:6.4.1.2	COG0825	I	pfam03255	TIGR00513	No	No
2525259813	CCALI_01859		acetyl-CoA carboxylase carboxyltransferase subunit alpha	855	284	EC:6.4.1.2	COG0777	I	pfam01039	TIGR00515	No	No
2525259828	CCALI_01874		phosphoenolpyruvate carboxykinase (ATP)	1566	521	EC:4.1.1.49	COG1866	C	pfam01293	TIGR00224	No	No
2525259829	CCALI_01875		RecA protein	1059	352		COG0468	L	pfam00154	TIGR02012	No	No
2525259838	CCALI_01884		4-hydroxy-3-methylbut-2-en-1-yl diphosphate synthase (EC 1.17.4.3)	1278	425	EC:1.17.7.1	COG0821	I	pfam04551	TIGR00612	No	No
2525259843	CCALI_01889		asparaginyl-tRNA synthetase (EC 6.1.1.22)	1404	467	EC:6.1.1.22	COG0017	J	pfam00152 pfam01336	TIGR00457	No	No
2525259844	CCALI_01890		3-deoxy-8-phosphooctulonate synthase	849	282	EC:2.5.1.55	COG2877	M	pfam00793	TIGR01362	No	No
2525259846	CCALI_01892		aspartyl-tRNA synthetase (EC 6.1.1.12)	1800	599	EC:6.1.1.12	COG0173	J	pfam00152 pfam01336 pfam02938	TIGR00459	No	No
2525259854	CCALI_01900		chromosome segregation ATPase	795	264		COG1192	D	pfam01656		No	No
2525259859	CCALI_01905		adenosylhomocysteinase (EC 3.3.1.1)	1296	431	EC:3.3.1.1	COG0499	H	pfam00670 pfam05221	TIGR00936	No	No
2525259861	CCALI_01907		Predicted pyridoxal phosphate-dependent enzyme apparently involved in regulation of cell wall biogenesis	1107	368		COG0399	M	pfam01041		No	No
2525259872	CCALI_01918		tRNA(5-methylaminomethyl-2-thiouridylate)- methyltransferase (EC 2.1.1.61)	1122	373	EC:2.8.1.-	COG0482	J	pfam03054	TIGR00420	No	No
2525259878	CCALI_01924		Predicted hydrolase of the metallo-beta-lactamase superfamily	1683	560	EC:3.1.-	COG0595	R	pfam00753 pfam07521	TIGR00649	No	No
2525259887	CCALI_01933		glucose-6-phosphate 1-dehydrogenase (EC 1.1.1.49)	1692	563	EC:1.1.1.49	COG0364	G	pfam00479 pfam02781	TIGR00871	No	No
2525259898	CCALI_01944		1-deoxy-D-xylulose-5-phosphate synthase (EC 2.2.1.7)	1983	660	EC:2.2.1.7	COG1154	I H	pfam02779 pfam02780 pfam13292	TIGR00204	No	No
2525259906	CCALI_01952		Acyl-CoA synthetases (AMP-forming)/AMP-acid ligases II	1584	527	EC:6.2.1.3	COG0318	I Q	pfam00501 pfam13193		No	No
2525259908	CCALI_01954		Obg family GTPase CgtA	1353	450		COG0536	R	pfam01018 pfam01926 pfam09269	TIGR02729 TIGR03595	No	No
2525259910	CCALI_01956		23S rRNA m(2)A-2503 methyltransferase (EC 2.1.1.192)	1110	369	EC:2.1.1.192	COG0820	R	pfam04055	TIGR00048	No	No
2525259913	CCALI_01959		ABC-type (unclassified) transport system, ATPase component	861	286	EC:3.6.3.-	COG1137	R	pfam00005		No	No
2525259920	CCALI_01966		valyl-tRNA synthetase (EC 6.1.1.9)	2766	921	EC:6.1.1.9	COG0525	J	pfam00133 pfam08264 pfam10458	TIGR00422	No	No
2525259958	CCALI_02004		CTP synthase (EC 6.3.4.2)	1749	582	EC:6.3.4.2	COG0504	F	pfam00117 pfam06418	TIGR00337	No	No
2525259984	CCALI_02030		lysyl-tRNA synthetase, class II (EC 6.1.1.6)	1632	543	EC:6.1.1.6	COG1190	J	pfam00152 pfam01336	TIGR00499	No	No
2525259997	CCALI_02043		(p)ppGpp synthetase, RelA/SpoT family	2322	773	EC:2.7.6.5	COG0317	K T	pfam02824 pfam04607 pfam13291 pfam13328	TIGR00691	No	No
2525260006	CCALI_02052		methionyl-tRNA synthetase (EC 6.1.1.10)	2022	673	EC:6.1.1.10	COG0143	J	pfam01588 pfam09334	TIGR00398 TIGR00399	No	No
2525260016	CCALI_02062		LL-diaminopimelate aminotransferase apoenzyme (EC 2.6.1.83)	1182	393	EC:2.6.1.83	COG0436	E	pfam00155		No	No
2525260022	CCALI_02068		cystathionine gamma-lyase (EC 4.4.1.1)	1146	381	EC:4.4.1.8	COG0626	E	pfam01053		No	No
2525260041	CCALI_02087		NAD-dependent aldehyde dehydrogenases	1389	462	EC:1.2.1.9	COG1012	C	pfam00171		No	No
2525260073	CCALI_02119		flagellar biosynthesis protein FlhA	2121	706		COG1298	N U	pfam00771	TIGR01398	No	Yes
2525260074	CCALI_02120		excinuclease ABC, A subunit	2982	993		COG0178	L	pfam00005	TIGR00630	No	No
2525260080	CCALI_02126		Pyruvate/2-oxoglutarate dehydrogenase complex, dehydrogenase (E1) component, eukaryotic type, beta subunit	1047	348	EC:1.2.4.1	COG0022	C	pfam02779 pfam02780		No	No
2525260096	CCALI_02142		metal dependent phosphohydrolase	1584	527		COG1418	R	pfam00013 pfam01966 pfam12072	TIGR03319 TIGR00277	No	Yes
2525260100	CCALI_02146		DNA translocase FtsK	2418	805		COG1674	D	pfam01580 pfam09397		No	Yes
2525260111	CCALI_02157		single-stranded-DNA-specific exonuclease RecJ	1788	595	EC:3.1.-	COG0608	L	pfam01368 pfam02272	TIGR00644	No	No
2525260115	CCALI_02161		glutamate N-acetyltransferase (EC 2.3.1.35)	1224	407	EC:2.3.1.1 EC:2.3.1.35	COG1364	E	pfam01960	TIGR00120	No	No
2525260116	CCALI_02162		N-acetylglutamate kinase (EC 2.7.2.8)	861	286	EC:2.7.2.8	COG0548	E	pfam00696	TIGR00761	No	No
2525260118	CCALI_02164		ornithine carbamoyltransferase	999	332	EC:2.1.3.3	COG0078	E	pfam00185 pfam02729	TIGR00658	No	No
2525260119	CCALI_02165		argininosuccinate synthase (EC 6.3.4.5)	1296	431	EC:6.3.4.5	COG0137	E	pfam00764	TIGR00032	No	No
2525260120	CCALI_02166		argininosuccinate lyase (EC 4.3.2.1)	1383	460	EC:4.3.2.1	COG0165	E	pfam00206 pfam14698	TIGR00838	No	No
2525260137	CCALI_02183		S-adenosylmethionine--tRNAribosyltransferase-is omerase	1029	342	EC:2.4.99.17	COG0809	J	pfam02547	TIGR00113	No	No
2525260139	CCALI_02185		DNA mismatch repair protein MutS	2685	894		COG0249	L	pfam00488 pfam01624 pfam05188 pfam05190 pfam05192	TIGR01070	No	No
2525260149	CCALI_02195		ATP-dependent DNA helicase PcrA (EC 3.6.1.-)	2292	763	EC:3.6.4.12	COG0210	L	pfam00580 pfam13361	TIGR01073	No	No
2525260153	CCALI_02199		enolase (EC 4.2.1.11)	1287	428	EC:4.2.1.11	COG0148	G	pfam00113 pfam03952	TIGR01060	No	No
2525260154	CCALI_02200		Acetyl-CoA carboxylase, carboxyltransferase component (subunits alpha and beta)	1608	535	EC:6.4.1.4	COG4799	I	pfam01039		No	No
2525260160	CCALI_02206		Catalase	1494	497	EC:1.11.1.6	COG0753	P	pfam00199 pfam06628		No	No
2525260193	CCALI_02239		inosine-5'-monophosphate dehydrogenase (EC 1.1.1.205)	1530	509	EC:1.1.1.205	COG0516	F	pfam00478 pfam00571	TIGR01302	No	No
2525260195	CCALI_02241		glutamyl-tRNA reductase (EC 1.2.1.70)	1377	458	EC:1.2.1.70	COG0373	H	pfam00745 pfam01488 pfam05201	TIGR01035	No	No
2525260205	CCALI_02251		histidyl-tRNA synthetase (EC 6.1.1.21)	1302	433	EC:6.1.1.21	COG0124	J	pfam03129 pfam13393	TIGR00442	No	No
2525260217	CCALI_02263		pantothenate synthetase (EC 6.3.2.1)	900	299	EC:6.3.2.1	COG0414	H	pfam02569	TIGR00018	No	No
2525260222	CCALI_02268		aspartyl/glutamyl-tRNA(Asn/Gln) amidotransferase subunit A (EC 6.3.5.-)	1467	488	EC:6.3.5.6 EC:6.3.5.7	COG0154	J	pfam01425	TIGR00132	No	No
2525260229	CCALI_02275		glucosamine-1-phosphate N-acetyltransferase (EC 2.3.1.157)	1473	490	EC:2.3.1.157 EC:2.7.7.23	COG1207	M	pfam00132 pfam12804	TIGR01173	No	No
2525260230	CCALI_02276		ribose-phosphate pyrophosphokinase	963	320	EC:2.7.6.1	COG0462	E F	pfam13793 pfam14572	TIGR01251	No	No
2525260255	CCALI_02301		Trypsin-like serine proteases, typically periplasmic, contain C-terminal PDZ domain	1551	516		COG0265	O	pfam13180 pfam13365	TIGR02037	Yes	Yes
2525260272	CCALI_02318		5,10-methylenetetrahydrofolate dehydrogenase (NADP+) (EC 1.5.1.5)	885	294	EC:1.5.1.5 EC:3.5.4.9	COG0190	H	pfam00763 pfam02882		No	No
2525260284	CCALI_02330		Type II secretory pathway, ATPase PulE/Tfp pilus assembly pathway, ATPase PilB	1725	574		COG2804	N U	pfam00437 pfam05157		No	No
2525260287	CCALI_02333		Mg/Co/Ni transporter MgtE (contains CBS domain)	1323	440		COG2239	P	pfam00571 pfam03448	TIGR00400	No	No
2525260292	CCALI_02338		rod shape-determining protein MreB	1008	335		COG1077	D	pfam06723	TIGR00904	No	No
2525260293	CCALI_02339		UDP-N-acetylglucosamine 1-carboxyvinyltransferase (EC 2.5.1.7)	1284	427	EC:2.5.1.7	COG0766	M	pfam00275	TIGR01072	No	No
2525260320	CCALI_02366		phosphoglycerate mutase (EC 5.4.2.1)	612	203	EC:5.4.2.1	COG0588	G	pfam00300	TIGR01258	No	No
2525260332	CCALI_02378		DNA topoisomerase I (EC 5.99.1.2)	2199	732	EC:5.99.1.2	COG0550	L	pfam01131 pfam01396 pfam01751	TIGR01051	No	No
2525260382	CCALI_02428		histidinol dehydrogenase	1314	437	EC:1.1.1.23	COG0141	E	pfam00815	TIGR00069	No	No
2525260394	CCALI_02440		ABC-type nitrate/sulfonate/bicarbonate transport system, ATPase component	777	258		COG1116	P	pfam00005		No	No
2525260420	CCALI_02466		dihydrodipicolinate synthase (EC 4.2.1.52)	903	300	EC:4.3.3.7	COG0329	E M	pfam00701	TIGR00674	No	No
2525260421	CCALI_02467		aspartate semialdehyde dehydrogenase (EC 1.2.1.11)	1026	341	EC:1.2.1.11	COG0136	E	pfam01118 pfam02774	TIGR01296	No	No
2525260422	CCALI_02468		Cation/multidrug efflux pump	3222	1073		COG0841	V	pfam00873	TIGR00915	No	Yes
2525260439	CCALI_02485		UDP-N-Acetylglucosamine 2-epimerase (EC 5.1.3.14)	1137	378	EC:5.1.3.14	COG0381	M	pfam02350	TIGR00236	No	No
2525260457	CCALI_02503		DNA-directed RNA polymerase subunit beta (EC 2.7.7.6)	4269	1422	EC:2.7.7.6	COG0085	K	pfam00562 pfam04560 pfam04561 pfam04563 pfam04565 pfam10385	TIGR02013	No	No
2525260458	CCALI_02504		DNA-directed RNA polymerase subunit beta' (EC 2.7.7.6)	4629	1542	EC:2.7.7.6	COG0086	K	pfam00623 pfam04983 pfam04997 pfam04998 pfam05000		No	No
2525260469	CCALI_02515		copper-(or silver)-translocating P-type ATPase	2286	761	EC:3.6.3.4	COG2217	P	pfam00122 pfam00403 pfam00702	TIGR01525 TIGR01511 TIGR01494	No	Yes
2525260500	CCALI_02546		pyruvate kinase (EC 2.7.1.40)	1488	495	EC:2.7.1.40	COG0469	G	pfam00224 pfam02887	TIGR01064	No	No
2525260501	CCALI_02547		aconitate hydratase 1	2721	906	EC:4.2.1.- EC:4.2.1.3	COG1048	C	pfam00330 pfam00694	TIGR01341	No	No
2525260506	CCALI_02552		ATP-dependent Clp protease proteolytic subunit ClpP (EC 3.4.21.92)	612	203	EC:3.4.21.92	COG0740	O U	pfam00574	TIGR00493	No	Yes
2525260507	CCALI_02553		ATP-dependent Clp protease ATP-binding subunit ClpX (EC 3.4.21.92)	1293	430		COG1219	O	pfam06689 pfam07724 pfam10431	TIGR00382	No	No
2525260514	CCALI_02560		triosephosphate isomerase (EC 5.3.1.1)	807	268	EC:5.3.1.1	COG0149	G	pfam00121	TIGR00419	No	No
2525260530	CCALI_02576		thioredoxin-disulfide reductase	993	330	EC:1.8.1.9	COG0492	O	pfam00070 pfam07992	TIGR01292	No	No
2525260541	CCALI_02587		diaminopimelate decarboxylase (EC 4.1.1.20)	1359	452	EC:4.1.1.20	COG0019	E	pfam00278 pfam02784	TIGR01048	No	No
2525260543	CCALI_02589		tryptophanyl-tRNA synthetase (EC 6.1.1.2)	1053	350	EC:6.1.1.2	COG0180	J	pfam00579	TIGR00233	No	No
2525260559	CCALI_02605		protein translocase subunit secD	2574	857		COG0342	U	pfam02355 pfam07549	TIGR01129 TIGR00916 TIGR00966	No	Yes
2525260560	CCALI_02606		Ribosomal protein S1	1551	516		COG0539	J	pfam00575	TIGR00717	No	No
2525260570	CCALI_02616		uracil phosphoribosyltransferase (EC 2.4.2.9)	621	206	EC:2.4.2.9	COG0035	F	pfam14681	TIGR01091	No	No
2525260582	CCALI_02628		chaperone protein DnaK	1860	619		COG0443	O	pfam00012	TIGR02350	No	No
2525260587	CCALI_02633		methionine adenosyltransferase (EC 2.5.1.6)	1158	385	EC:2.5.1.6	COG0192	H	pfam00438 pfam02772 pfam02773	TIGR01034	No	No
2525260598	CCALI_02644		serine hydroxymethyltransferase (EC 2.1.2.1)	1401	466	EC:2.1.2.1	COG0112	E	pfam00464		No	No
2525260617	CCALI_02663		glutamine--fructose-6-phosphate transaminase	1842	613	EC:2.6.1.16	COG0449	M	pfam01380 pfam13522	TIGR01135	No	No
2525260619	CCALI_02665		tryptophan synthase, beta chain (EC 4.2.1.20)	1221	406	EC:4.2.1.20	COG0133	E	pfam00291	TIGR00263	No	No
2525260620	CCALI_02666		Acyl-CoA dehydrogenases	1770	589		COG1960	I	pfam00441 pfam02770 pfam02771		No	No
2525260626	CCALI_02672		signal recognition particle subunit FFH/SRP54 (srp54)	1404	467		COG0541	U	pfam00448 pfam02881 pfam02978	TIGR00959	No	No
2525260630	CCALI_02676		tRNA (Guanine37-N(1)-) methyltransferase (EC 2.1.1.31)	855	284	EC:2.1.1.228	COG0336	J	pfam01746	TIGR00088	No	No
2525260635	CCALI_02681		adenylylsulfate kinase (EC 2.7.1.25)	549	182	EC:2.7.1.25	COG0529	P	pfam01583	TIGR00455	No	No
2525260642	CCALI_02688		glutamate synthase (NADH) small subunit (EC 1.4.1.14)	1467	488	EC:1.4.1.13 EC:1.4.1.14	COG0493	E R	pfam00070 pfam07992 pfam14691	TIGR01317	No	No
2525260648	CCALI_02694		dihydroorotate oxidase A (EC 1.3.3.1)	1086	361	EC:1.3.98.1	COG0167	F	pfam01180	TIGR01036	No	No
2525260663	CCALI_02709		ATPase components of ABC transporters with duplicated ATPase domains	1989	662		COG0488	R	pfam00005 pfam12848		No	No
2525260680	CCALI_02726		Response regulator containing CheY-like receiver, AAA-type ATPase, and DNA-binding domains	1236	411		COG2204	T	pfam00072 pfam00158		No	No
2525260685	CCALI_02731		acetyl-CoA carboxylase carboxyltransferase subunit alpha	1359	452	EC:6.3.4.14 EC:6.4.1.2	COG4770	I	pfam00289 pfam02785 pfam02786	TIGR00514	No	No
2525260688	CCALI_02734		fructose-bisphosphate aldolase (EC 4.1.2.13)	969	322	EC:4.1.2.13	COG0191	G	pfam01116	TIGR00167	No	No
2525260689	CCALI_02735		ATP-dependent protease HslVU, ATPase subunit	1491	496		COG1220	O	pfam00004 pfam07724 pfam10431	TIGR00390	No	No
2525260693	CCALI_02739		3-isopropylmalate dehydratase, large subunit (EC 4.2.1.33)	1401	466	EC:4.2.1.33 EC:4.2.1.35	COG0065	E	pfam00330	TIGR00170	No	No
2525260700	CCALI_02745		diguanylate cyclase (GGDEF) domain/uncharacterized domain HDIG	1683	560		COG2206	T	pfam00990 pfam01590 pfam13487	TIGR00254 TIGR00277	No	No
2525260727	CCALI_02772		phosphomannomutase (EC 5.4.2.8)	1410	469	EC:5.4.2.8	COG1109	G	pfam00408 pfam02878 pfam02879 pfam02880		No	No
2525260731	CCALI_02776		3-ketoacyl-CoA thiolase (EC 2.3.1.16)	1155	384	EC:2.3.1.16	COG0183	I	pfam00108 pfam02803	TIGR01930	No	No
2525260735	CCALI_02780		lipoate synthase	930	309	EC:2.8.1.8	COG0320	H	pfam04055	TIGR00510	No	No
2525260753	CCALI_02798		phosphate ABC transporter ATP-binding protein, PhoT family (TC 3.A.1.7.1)	831	276	EC:3.6.3.27	COG1117	P	pfam00005	TIGR00972	No	No
2525260765	CCALI_02810		anthranilate phosphoribosyltransferase (EC 2.4.2.18)	1038	345	EC:2.4.2.18	COG0547	E	pfam00591 pfam02885	TIGR01245	No	No
2525260797	CCALI_02842		succinyl-CoA synthetase (ADP-forming) alpha subunit (EC 6.2.1.5)	882	293	EC:6.2.1.5	COG0074	C	pfam00549 pfam02629	TIGR01019	No	No
2525260804	CCALI_02849		dihydroxyacid dehydratase (EC 4.2.1.9)	1698	565	EC:4.2.1.9	COG0129	E G	pfam00920	TIGR00110	No	No
2525260813	CCALI_02858		SSU ribosomal protein S7P	480	159		COG0049	J	pfam00177	TIGR01029	No	No
2525260814	CCALI_02859		translation elongation factor 2 (EF-2/EF-G)	2127	708		COG0480	J	pfam00009 pfam00679 pfam03144 pfam03764 pfam14492	TIGR00484 TIGR00231	No	No
2525260820	CCALI_02865		LSU ribosomal protein L2P	855	284		COG0090	J	pfam00181 pfam03947	TIGR01171	No	No
2525260823	CCALI_02868		SSU ribosomal protein S3P	777	258		COG0092	J	pfam00189 pfam07650	TIGR01009	No	No
2525260829	CCALI_02874		LSU ribosomal protein L5P	555	184		COG0094	J	pfam00281 pfam00673		No	No
2525260838	CCALI_02883		protein translocase subunit secY/sec61 alpha	1347	448		COG0201	U	pfam00344	TIGR00967	No	Yes
2525260839	CCALI_02884		Adenylate kinase (EC 2.7.4.3)	678	225	EC:2.7.4.3	COG0563	F	pfam00406 pfam05191	TIGR01351	No	No
2525260840	CCALI_02885		methionine aminopeptidase, type I (EC 3.4.11.18)	765	254	EC:3.4.11.18	COG0024	J	pfam00557	TIGR00500	No	No
2525260846	CCALI_02891		DNA-directed RNA polymerase subunit alpha (EC 2.7.7.6)	1065	354	EC:2.7.7.6	COG0202	K	pfam01000 pfam01193 pfam03118	TIGR02027	No	No
2525260853	CCALI_02898		ribonucleoside-diphosphate reductase class II (EC 1.17.4.-)	2976	991	EC:1.17.4.1	COG0209	F	pfam02867 pfam08471 pfam12637	TIGR02504	No	No
2525260866	CCALI_02911		tRNA-i(6)A37 thiotransferase enzyme MiaB	1473	490		COG0621	J	pfam00919 pfam01938 pfam04055	TIGR01574 TIGR00089	No	No
2525260868	CCALI_02913		Adenylosuccinate lyase (EC 4.3.2.2)	1290	429	EC:4.3.2.2	COG0015	F	pfam00206 pfam10397	TIGR00928	No	No
2525260877	CCALI_02922		acetolactate synthase, large subunit (EC 2.2.1.6)	1818	605	EC:2.2.1.6	COG0028	E H	pfam00205 pfam02775 pfam02776	TIGR00118	No	No
2525260882	CCALI_02927		ketol-acid reductoisomerase (EC 1.1.1.86)	1095	364	EC:1.1.1.86	COG0059	E H	pfam01450 pfam07991	TIGR00465	No	No
2525260883	CCALI_02928		2-isopropylmalate synthase (EC 2.3.3.13)	1551	516	EC:2.3.3.13	COG0119	E	pfam00682 pfam08502	TIGR00973	No	No

## Sheet: Table S2
Table S2 - Relative weight percentage of major metal oxides detected in the samples from the four sites using X-ray fluoresence (XRF). LOI = Loss on ignition, indicates weight percentage of volatile substances (e.g. carbon dioxide from carbonate and water from hydrate) escaped during strong heating. LOD = Loss on drying, indicates moisture content of the samples as measured by weight change durin…
SAMPLE	Fe2O3	MnO	TiO2	CaO	K2O	SO3	P2O5	SiO2	Al2O3	MgO	Na2O	LOI	SUM	LOD
weight %
TKT	6.22897	0.038156	0.534184	1.36408	2.62323	<0.01	0.104929	69.0839	12.4148	0.581879	2.03181	4.61	99.6159	28.03
WKT	5.29318	1.61136	0.603134	0.324072	0.063014	<0.01	0.144032	52.969	26.3087	1.38631	0.036008	9.98	98.7188	59.94
TKA	3.44034	0.038984	0.350856	0.038984	2.74837	<0.01	0.019492	81.0912	8.84464	0.302126	0.038984	2.54	99.454	37.05
WRG	3.33	0.04	0.46	1.07	1.15	not measured	0.08	63.92	19.52	0.26	1.12	8.94	99.89	28.77

## Sheet: Table S3
Table S3 - Operation Taxonomic Units (OTU) table along with representative sequences of the OTUs identified in this study. OTU clustering was conducted using UPARSE with 97% criterion. OTU taxonomic assignment was based on the Greengenes database. Number of reads assigned to the a specific OTU is also shown.
OTU_id	TKA	WRG	WKT	TKT	% TKA	% WRG	% WKT	% TKT	Taxonomy	Sequences
OTU_001	6713	7071	5611	681	0.374171	0.360949	0.256491	0.0265435	k__Archaea; p__Crenarchaeota; c__Thermoprotei; o__YNPFFA; f__SK322; g__; s__	TACCAGCTCCGCGAGTGGTCGGGACGATTATTGAGCCTAAAGCGCTCGTAGCCGGTCCGGCAAGTCCTGTGCCAAATCCAACGGCTCAACCGTTGGGCCGCATGGGATACTGCCGGGCTAGGGAGCGGAAGAGGCCAGGGGTACTCCCGGGGTAGGGGCGAAATCCTATAATCCCGGGAGGACGACCAGTGGCGAAGGCGCCTGGCTAGGACGCGTCCGACGGTGAGGGGCGAAAGCTGGgggAGCGAAC
OTU_002	1530	3795	1	5268	0.0852795	0.193721	4.57122e-05	0.205332	k__Archaea; p__Crenarchaeota; c__MBGA; o__; f__; g__; s__	TACCAGCTCCCCGAGTGGTCGGGACGATTATTGGGCCTAAAGCATCCGTAGCCGGCTCCATAGGTCTCTTGTTAAATCCAACGGCTCAACCGTTGGACTGCAGGAGATACCATGAAGCTAGGgggCGGGAGAGGCGAACGGTACTCCATGGGTAGGGGTAAAATCCTTTGATCCATGGAAGACCACCAGTGGCGAAGGCGGTTCGCTAGAACGCGCCCGACGGTGAGGGATGAAAGCTGGgggAGCGAAC
OTU_003	421	126	2113	1592	0.0234658	0.00643185	0.0965899	0.0620518	k__Archaea; p__Crenarchaeota; c__MBGA; o__NRP-J; f__; g__; s__	TACCAGCTCCTCGAGTGGTCAGGACGATTATTGGGCCTAAAGCACCCGTAGCCGGTTCCGTAAGTCCTCTGTTAAATCCAACCGCCCAACGGTTGGCCTGCAGGGGATACTACGGGACTAGGAGGCGGGAGAGGCCGACGGTACTCCACGGGTAGGGGTAAAATCCTTTGATCCGTGGAAGACCACCAGTGGCGAAGGCGGTCGGCCAGAACGCGCTCGACGGTGAGGGGTGAAAGCTGGgggAGCGAAC
OTU_004	84	223	0	2603	0.00468201	0.0113834	0	0.101458	k__Bacteria; p__Proteobacteria; c__Deltaproteobacteria; o__Syntrophobacterales; f__Syntrophobacteraceae; g__; s__	GACGGAGGGTGCAAGCGTTGTTCGGATTGACTGGGCGTAAAGGGCGTGTAGGCGGCCGGCCAAGTCTGACGTGAAAGCCTGGGGCTCAGCCCCGGAAGGGCGTTGGAAACTGGCCGGCTAGAGCGCGAgagagGAGGGTGGAATTCCTGGTGTAGCGGTGAAATGCGTAGATATCAGGAGGAACACCGGCGGCGAAGGCGGCCCTCTGGCTCGTTGCTGACGCTGAGACGCGAAAGCGTGGGGAGCAAAC
OTU_005	448	10	2257	0	0.0249707	0.000510465	0.103172	0	k__Bacteria; p__WPS-2; c__; o__; f__; g__; s__	GACGTAGGgggCTAGCGTTATTCGGAATCATTGGGCGTAAAGAGCTCGTAGGCGGATCGACAAGTCCGAGTTGAAAGACCTCGGCTCAACCGAGGGAGCGGCTCGGATACTGTCGGTCTCGAGGCAGTCAGAGGGTGATGGAATTCCCGGTGTAGCGGTGAAATGCGTAGATATCGGGAGGAACACCAGTGGCGAAGGCGATCACCTGGGGCTGTTCTGACGCTGAGGAGCGAAAGCTAGGGGAGCAAAC
OTU_006	0	888	149	792	0	0.0453292	0.00681112	0.03087	k__Bacteria; p__Proteobacteria; c__Alphaproteobacteria; o__Rhodospirillales; f__Rhodospirillaceae; g__; s__	TACGAAGGgggCGAGCGTTGTTCGGAATCACTGGGCGTAAAGGGCgcgcAGGCGGTGCCGGCCGTTAGGCGTGAAAGCCCCGGGCTCAACCCGGGAATGGCGCTTAAGACTCCGGCGCTGGAGTTCGGGAGAGGAGAGTGGAATTCCCAGTGTAGAGGTGAAATTCGTAGATATTGGGAAGAACACCGGTGGCGAAGGCGGCTctctGGCCCGCAACTGACGCTGAGGCGCGACAGCGTGGGGAGCAAAC
OTU_007	0	0	1870	0	0	0	0.0854818	0	k__Archaea; p__Crenarchaeota; c__Thermoprotei; o__; f__; g__; s__	TACCAGCCCCGCGAGTGGTCAGGACGATTATTGAGCCTAAAGCGTCCGTAGCCGGCCTTGTAAGTCCTCCCTTAAATGGCATGGCTCAACCATGCCGCTGGGGAGGATACTGCAAGGCTAGGGAGCGGGAGAGGCGGGTGGTACTCGAGGGGTAGTGGCAAAATACGATAATCCCTCGAGGACCACCAGTGGCGGAGGCGACCCGCTAGAACGCGTCCGACGGTGAGGGACGAAAGCTGGgggAGCAAAA
OTU_008	209	2	1059	22	0.0116493	0.000102093	0.0484092	0.000857499	Unassigned	TACCGGCGGCACGAGTGGTGTCCGCGATTATTGGGCTTAAAGCGTCCGTAGCCGGTTAGAACCGTCTCATGTGAAATATTGCCGCTTAACGGCAATGCGTGCATGAGATACCTTCTGACTAGGGAGTGGGAGAGGTTGAGAGTACTTATGGGGTAGGGGTTAAATCCTGTAATCCCATAAGGACTACCTGTGGCGAAGGCGCTCAACCAGAACACATCCGACGGTGAGTGACGAAGGCTAGGAGAACGAA
OTU_009	1130	72	171	143	0.0629842	0.00367534	0.00781679	0.00557374	k__Bacteria; p__Actinobacteria; c__Acidimicrobiia; o__Acidimicrobiales; f__; g__; s__	GACGTAGGgggCTAGCGTTGTCCGGATTCATTGGGCGTAAAGCGCTCGTAGGCGGCTCGGTAAGTCAGGTGTGAAATCTCCGGGCTCAACCCGGAGGGGCCACCTGATACTGCCGTGGCTAGAGGCCGGTAGAGGGCCATGGAATTCCCGGTGTAGCGGTGAAATGCGCAGATATCGGGAGGAACACCAGTGGCGAAGGCGGTGGCCTGGGCCGGTCCTGACGCTGAGGAGCGAAAGCGTGGGGAGCAAA
OTU_010	2274	16	13	1	0.126749	0.000816743	0.000594259	3.89772e-05	k__Archaea; p__Crenarchaeota; c__Thermoprotei; o__Sulfolobales; f__Sulfolobaceae; g__; s__	CACCAGCTCCGCGAGTGGTCGGGACGTTTACTGGGCCTAAAGCGCCTGTAGCCGGCTCACTAAGTTGCTCCTCAAAGCCCCGGGCTCAACCCGGGGACTGGGAGCAATACTAGTGAGCTAGGgggCGGGAGAGGCCAGGGGTACTCCCGGAGAAGGGGCGAAATCCGTAGATCCCGGGAGGACCACCAGTGGCGGAGGCGCCTGGCTAGAACGCGCCCGACGGTGAGAGGCGAAAGCCGGGGCAGCAAAC
OTU_011	0	5	0	696	0	0.000255232	0	0.0271282	k__Bacteria; p__Proteobacteria; c__Gammaproteobacteria	GACGGggggTGCAAGCGTTAATCGGAATTACTGGGCGTAAAGCGCACGTAGGCGGCTGAATAAGTCGGTTGTGAAATCCCCGGGCTTAACCTGGGAAGGCAGTCGATACTGTTCGGCTAGAGTATGGTAGAGGGAAGTGGAATTCCCGGTGTAGCGGTGAAATGCGTAGATATCGGGAGGAACACCAGTGGCGAAGGCGACTTCCTGGACCAATACTGACGCTGAGGTGCGAAAGCGTGGGGAGCAAACA
OTU_012	0	206	705	0	0	0.0105156	0.0322271	0	Unassigned	TACGTAGGgggCGAGCGTTCTCCGGAATGACTGGGCGTAAAGGGCACGCAGGCGGTCGCGTGCGTGTCGGGTGAAAGTTCCCGCGTGAATCGGGAAGGGTCTCGGCAAACGGCGCGACTTGAGAGCGAgagagGGACATGGAATTCCTGGTGGAGCGGTGAAATGCGTAGAGATCAGGAAGAACACCGAAGGCGAAGGCAGTGTCCTGGCTCGTCTCTGACGCTCAGGTGCGAAGGCTGGgggAGCAAAC
OTU_013	0	120	44	1293	0	0.00612557	0.00201134	0.0503976	k__Archaea; p__Crenarchaeota; c__MBGA; o__NRP-J; f__; g__; s__	TACCAGCTCCTCGAGTGGTCAGGGCGTTTATTGGGCCTAAAGCATCCGTAGCCGGCTCAGTAGGTCTCCTGTTAAATCCAACGGCTTAACCGTTGGCTTGCAGGAGATACCGCTGGGCTAGGAGGCGGGAGAGGCGGACGGTACTCCACGGGTAGGGGTAAAATCCTTTGATCCGTGGAAGACCACCAGTGGCGAAGGCGGTCCGCCAGAACGCGCTCGACGGTGAGGGATGAAAGCTGGgggAGCGAAC
OTU_014	271	130	307	24	0.0151051	0.00663604	0.0140336	0.000935454	k__Bacteria; p__Proteobacteria; c__Alphaproteobacteria; o__Rhodospirillales; f__Acetobacteraceae; g__Acidisphaera; s__	TACGAAGGgggCTAGCGTTGCTCGGAATGACTGGGCGTAAAGGGCGCGTAGGCGGCTCTCATCGTCGGGCGTGAAATTCCTGGGCTTAACCTGGgggCTGCGTTCGATACGTGGgggCTTGAGTGTGGGAGAGGGTCGTGGAATTCCCAGTGTAGAGGTGAAATTCGTAGATATTGGGAAGAACACCGGTGGCGAAGGCGGCGACCTGGTCCATGACTGACGCTGAGGCGCGAAAGCGTGGGGAGCAAAC
OTU_015	0	2	935	0	0	0.000102093	0.0427409	0	k__Bacteria; p__Acidobacteria; c__DA052; o__Ellin6513; f__; g__; s__	AACGTAGGgggCCAGCGTTGCTCGGAATGACTGGGCGTAAAGGGTCCGTAGGCGGTGCGGCAAGTCGGAAGTGAAATCCCGGGGCTCAACTCCGGGGCGGCTTCCGAAACTGCCGCGCTCGAGTGCGGGAGAGGGGAGTGGAATTGCCGGTGTAGCGGTGAAATGCGTAGATATCGGCAGGAACACCGGAGGCGAAGGCGGCTCCCTGGACCGCCACTGACGCTGAGGGACGAAAGCTGGgggAGCAAAC
OTU_016	0	441	0	20	0	0.0225115	0	0.000779545	k__Bacteria; p__Actinobacteria; c__Actinobacteria; o__Actinomycetales	TACGTAGGGCGCAAGCGTTGTCCGGATTCATTGGGCGTAAAGAGCTCGTAGGCGGTCTGCCACGTCTGCTGTGAAAACTCGGGGCTCAACCCCGAGCCTGCAGTGGATACGGGCAGACTAGAGGCAGGCAGGGGCGAGTGGAATTCCCGGTGTAGCGGTGAAATGCGCAGATATCGGGAGGAACACCAGTGGCGAAGGCGGCTCGCTGGGCCTGACCTGACGCTGAGGAGCGAAAGCGTGGGGAGCGAAC
OTU_017	0	154	600	0	0	0.00786115	0.0274273	0	k__Bacteria; p__Chloroflexi; c__Ktedonobacteria; o__Thermogemmatisporales; f__Thermogemmatisporaceae; g__; s__	TACGTAGGgggCGAGCGTTGTCCGGAGTTACTGGGCGTAAAGGGCACGCAGGCGGTGCTGCGCGTTTGGGGTGACAGCTCCCGGCTTCACTGGGAGAAGGCTTCAAAGACGGCAGCACTTGAGGACTGGAGAGGGAACGGGAACTCCTGGTGGAGCGGTGAAATGCGTAGAGATCAGGAAGAACACCGAAGGCGAAGGCACGTTCCTGGACAGGACCTGACGCTCAGGTGCGACAGCCAGGGGAGCAAAC
OTU_018	0	172	721	29	0	0.00877999	0.0329585	0.00113034	k__Bacteria; p__Acidobacteria; c__Solibacteres; o__Solibacterales; f__Solibacteraceae; g__; s__	TACGTAGGCAGCGAGCGTTGTTCGGAATTACTGGGCGTAAAGAGTgtgtAGGCGGTGCTCTAAGTTCGGTGTGAAATCTCCCGGCTCAACTGGGAGGGTGCGCCGGAAACTGGAGTGCTCGAGCGTGGGAGAGGAAAGCGGAATTCCTGGTGTAGCGGTGAAATGCGTAGATATCAGGAGGAACACCGGTGGTGTAGACGGCTTTCTGGACCATTGCTGACGCTGAGACACGAAAGCGTGGGGAGCAAAC
OTU_019	0	3	0	774	0	0.000153139	0	0.0301684	k__Bacteria; p__Actinobacteria; c__Actinobacteria; o__Actinomycetales; f__Mycobacteriaceae; g__Mycobacterium; s__	TACGTAGGGTGCGAGCGTTGTCCGGAGTTACTGGGCGTAAAGAGCTCGTAGGCGGTTTGTCGCGTTGTTCGTGGAATGCCACAGCTTAACTGTGGGCGTGCGGGCGATACGGGCAGACTAGAGTGCTGCAGGGGAGACTGGAATTCCTGGTGTAGCGGTGGAATGCGCAGATATCAGGAGGAACACCGGTGGCGAAGGCGGGTCTCTGGGCAGTAACTGACGCTGAGGAGCGAAAGCGTGGGGAGCGAAC
OTU_020	44	17	7	631	0.00245248	0.00086779	0.000319985	0.0245946	k__Bacteria; p__Verrucomicrobia; c__[Methylacidiphilae]; o__Methylacidiphilales; f__Methylacidiphilaceae; g__Candidatus Methylacidiphilum	TACAGAGGTCCCGAGCGTTGCTCGGATTTACTGGGCGTAAAGGGTgtgtAGGAGGCTAGATAAGTCAGATGTGAAATCCCTTTGCTCAACAAAGGAACTGCATTTGATACTGTCTAGCTAGAGGACCGGAGGgggAAGCGGAACTCTCGGTGTAGCGGTGAAATGCGTGGATATCGAGAGGAACACCGGTGGCGAAGGCGGCTTCCTGGACGGTACCTGACTCTGAAACACGAAAGCTAGGGGAGCGAAC
OTU_021	0	3	374	0	0	0.000153139	0.0170964	0	k__Bacteria; p__WPS-2; c__; o__; f__; g__; s__	GACGTAGGgggCAAGCGTTATTCGGAATTATTGGGCGTAAAGCGCTCGTAGGCGGGACTGGAAGTCCACGTTGAAAGACCTCGGCTCAACTGAGGGACCGGCGTGGATACTCCAGTTCTTGAGGCAATCAGAGGGTGATGGAATTCCCGGTGTAGCGGTGAAATGCGTAGATATCGGGAGGAACACCAGTGGCGAAGGCGATCACCTGGGGTTGTTCTGACGCTGATGAGCGAAAGCTAGGGGAGCAAAC
OTU_022	544	0	0	70	0.0303216	0	0	0.00272841	Unassigned	TACCTGCGGCCCGAGTTGTGACCACTATTATTGAGTCTAAAGCGTTCGTAGCTGGTTTGGATAGTTCATGCTTAAATCTTTTCGTTTAACGGAAAGGCATGGTATGAATACTTCCAGACTAGAGGCCGGGAGGGGAGATGGGAACTTtttCGGGTAGGAGTAAAATCCTTTAATCCGAAaaaGACCACCAATAGCGAAGGCACATCTCCAGAACGGACCTGACGGTGAGGGACGAAGGCTAGGAGAACAA
OTU_023	0	0	343	0	0	0	0.0156793	0	k__Archaea; p__Crenarchaeota; c__MBGA; o__; f__; g__; s__	TACCAGCTCCCCGAGTGGTCGGGACGATTATTGGGCCTAAAGCATCCGTAGCCGGTCCCGTAAGTCCcccGTTAAATCCAACGGCTCAACCGTTGGGCTGCGGgggATACTGCGGGACTAGGgggCGGGAGAGGCCACCGGTATTCCCGGGGTAGGGGTAAAATCCTCTGATCCCGGGAGGACCACCAGTGGCGAAGGCGGGTGGCCAGAACGCGCCCGACGGTGAGGGATGAAAGCTGGgggAGCGAAC
OTU_024	1	126	0	617	5.57383e-05	0.00643185	0	0.024049	k__Archaea; p__Euryarchaeota; c__Thermoplasmata; o__Thermoplasmatales; f__Picrophilaceae; g__Thermogymnomonas; s__	CACCCGCAGCTCAAGTGGTGGTCACTTTTATTGAGCCTAAAGCGTTCGTAGCCGGTTGCGTAAATCTTCAGAAaaaTTCTTCCGCTCAACGGAAGATCCTCTGAAGAGACTGCGCGACTTGGGACTGGGTGAGGTTGAATGTACTTCTGGGGTAGGGGTAAAATCCTGTAATCCTAGAAGGACAACCGGTGGCGAAGGCGTTCAACTAGAACAGATCCGACGGTGAGGAACGAGGGCTAGGGGAGCAAAC
OTU_025	235	2	0	0	0.0130985	0.000102093	0	0	k__Bacteria; p__Proteobacteria; c__Alphaproteobacteria; o__Rhodospirillales; f__Acetobacteraceae; g__Acidiphilium; s__	TACGAAGGgggCTAGCGTTGCTCGGAATGACTGGGCGTAAAGGGCGCGTAGGCGGCTTGCATAGTTAGGCGTGAAATTCCTGGGCTCAACCTGGGGACTGCGTCTAATACATGCAGGCTTGAGTGTGAAAGAGGGTCGTGGAATTTCCAGTGTAGAGGTGAAATTCGTAGATATTGGAAAGAACACCGGTGGCGAAGGCGGCGACCTGGTTCATTACTGACGCTGAGGCGCGAAAGCGTGGGGAGCAAAC
OTU_026	0	84	0	272	0	0.0042879	0	0.0106018	k__Bacteria; p__AD3; c__ABS-6; o__; f__; g__; s__	TACGTAGGgggCTAGCGTTACCCGGATTTACTGGGCGTAAAGCGCGTGTAGGCGGCTGGTCAAGCGTGGTGTGAAATCTCCGGGCTCAACCCGGAAACTGCATCGCGAACTGGCCTGGCTAGAGTGCAGGAGAGGGAAGCGGAATTCCCGGTGTAGCGGTGAAATGCGTAGATATCGGGAGGAACACCAGTGGCGAAGGCGGCTTCCTGGCCTGTAACTGACGCTGAGACGGCGAAAGCGTGGGGAGCGA
OTU_027	0	266	38	123	0	0.0135784	0.00173706	0.0047942	k__Bacteria; p__Acidobacteria; c__TM1; o__; f__; g__; s__	TACGTAGGgggCGAGCGTTGTTCGGAATTACTGGGCGTAAAGGGCGTGTAGGCGGTGCGGTAAGTGGGGCGTGAAATCCCCGAGCTTAACTCGGGGCGGTCGCTCCAGACTGCTGTGCTAGGGTGCGGGAGAGGGAAGTGGAATTCCCGGTGTAGCGGTGAAATGCGTAGATATCGGGAGGAACACCTGCGGCGAAGGCGGCTTCCTGGACCGTAACCGACGCTGAGGCGCGAAAGCTAGGGGAGCAAAC
OTU_028	0	2	0	331	0	0.000102093	0	0.0129015	k__Archaea; p__Euryarchaeota; c__Thermoplasmata; o__Thermoplasmatales; f__Picrophilaceae; g__Thermogymnomonas; s__	CACCCGCAGCTCAAGTGGTAGTCACTTTTATTGAGCCTAAAGCGTTCGTAGCCGGTTTTGTAAATCCTCAGACAAATTCTCCTGCTTAACGGGAGATACTCTGGAgagaCTGCGAAACTAGGGACCGGGTGAGGTTGAAGGTACTTCTGGGGTAGGGGTAAAATCCTGTAATCCTGGAAGGACGACCAGTGGCGAAGGCGTTCAACTAGAACGGATCCGACGGTGAGGAACGAGGGCTAGGGGAGCAAAC
OTU_029	0	0	140	33	0	0	0.00639971	0.00128625	k__Bacteria; p__GAL15; c__; o__; f__; g__; s__	GACGTAGGgggCAAGCGTTGTCCGGAATCACTGGGCGTAAAGCGCGTGTAGGCGGTTCGGTAAGTCCCGTGTGAAAGCCTACGGCTCAACTGTAGGAAGCCGCGGGATACTGCCGGGCTGGAGGGCGGGAGAGGGAAGTGGAATTCCCGGTGTAGCGGTGAAATGCGTAGATATCGGGAGGAACGCCAGTGGCGAAGGCGGCTTCCTGGCCCGTTCCTGACGCTGAGACGCGAAAGCTGGgggAGCGAAC
OTU_030	0	95	0	69	0	0.00484941	0	0.00268943	k__Archaea; p__Crenarchaeota; c__MBGA; o__NRP-J; f__; g__; s__	TACCAGCTCCTCGAGTGGTCGGGACGATTATTGGGCCTAAAGCACCCGTAGCCGGTTCCGTAAGTCCTCTGTTAAATTCAGTCGCTCAACGACTGACCTGCAGAGGATACTGCGGGACTAGGAGGCGGGAGAGGCGGACGGTACTCCGCGTGTAGGGGTAAAATCCTTTGATCCGCGGAAGACCACCAGTGGCGAAGGCGGTCCGCCAGAACGCGCTCGACGGTGAGGGGTGAAAGCTGGgggAGCGAAC
OTU_031	0	329	1	89	0	0.0167943	4.57122e-05	0.00346897	k__Bacteria; p__Acidobacteria; c__Solibacteres; o__Solibacterales; f__; g__; s__	TACGTAGGCAGCAAGCGTTGTTCGGAGTTACTGGGCGTAAAGAGTGCGTAGGCGGTTCTCTAAGTTTGGTGTGAAATCTCCCGCTTAACTGGGAGGGTGCGCCGAAAACTGGAGGGCTAGAGTGTGGGAGAGGTAAGCGGAATTCCCGGTGTAGCGGTGAAATGCGTAGATATCGGGAGGAACACCTGTGGTGTAGACGGCTTACTGGACCATGACTGACGCTGAGGCACGAAAGCGTGGGTAGCAAACA
OTU_032	0	156	0	0	0	0.00796325	0	0	k__Bacteria; p__Acidobacteria; c__Solibacteres; o__Solibacterales; f__Solibacteraceae; g__Candidatus Solibacter; s__	TACGTAGGCAGCAAGCGTTGTTCGGAGTTACTGGGCGTAAAGGGTgtgtAGGCGGTTTGGTAAGTCTGGTGTGAAATCTCCCGGCTCAACTGGGAGGGTGCGCCGGAAACTGCCGGACTCGAGTGCGGGAGAGGAGAGTGGAATTCCTGGTGTAGCGGTGAAATGCGTAGATATCAGGAGGAACACCGGTGGTGTAGACGGCTctctGGACCGTAACTGACGCTGAGACACGAAAGCGTGGGTAGCAAAC
OTU_033	465	10	0	3	0.0259183	0.000510465	0	0.000116932	k__Archaea; p__Crenarchaeota; c__pUWA2; o__; f__; g__; s__	TACCAGCTCCCCGACTGGTCGGGATGATTATTGGGCCTAAAGCGTCCGTAGCCGGTCCTATGtgtgATTCGTTAAATCTAGCGGCTCAACCGCTGGGCTGCGAATCATACTATAGGGCTAGGgggCGGGAGAGGCTAAAGGTACTCCATGGGTAGGGGTAAAATCCGCTGATCCGTGGAAGACCAACAGTGGCGAAGGCGTTAGCCAGAACGCGCCCGACGTGAGGGACGAAAGCTAGGGGAGCAAACCG
OTU_034	1	5	0	156	5.57383e-05	0.000255232	0	0.00608045	k__Bacteria; p__Acidobacteria; c__Acidobacteriia; o__Acidobacteriales; f__Acidobacteriaceae; g__Edaphobacter; s__modestum	TACGAGGggggCAAGCGTTGTTCGGAATTATTGGGCGTAAAGGGTGCGTAGGCGGTTTGACAAGTCTGATGTGAAATCTCTGGGCTCAACCCAGAGTCTGCATCGGAAACTGTCGGGCTTGAGTATGGGAGAGGTGAGTGGAATTTCCGGTGTAGCGGTGAAATGCGTAGATATCGGAAGGAACACCTGTGGCGAAAGCGGCTCACTGGACCATAACTGACGCTGATGCACGAAAGCTAGGGGAGCAAAC
OTU_035	0	58	0	76	0	0.00296069	0	0.00296227	k__Bacteria; p__Chloroflexi; c__SHA-26; o__; f__; g__; s__	GACGTAGGgggCGAGCGTTATCCGGATTTACTGGGCGTAAAGGGCGCGTAGGCGGCCGAGCAGGTCGGTGGGGAAAGGCGCGGGCTTAACTCGCGCAGGTCCGCCGAGACCGCTGGGCTGAGAGGGCAGGAGAGGAAGGTGGAATTCCGGGTGTAGTGGTGAAATGCATAGAGATCCGGAGGAACACCGGTGGCGAAGGCGGCCTTCTGGGCTGACCCTGACGCTGAGGCGCGAAAGCGTGGGGAGCGAA
OTU_036	0	132	15	58	0	0.00673813	0.000685683	0.00226068	Unassigned	AACGGgggAGGCTAGTGTTACTCATCTTTACTGGGCGTAAAGGGTgtgtAGGTGGATAAATAAGTTTTAAATAAaaaaTTAGTTATTAAaaaGTATTtttATAAACTGTTTATCTAGAGTTTAGTATGAGAGGTTTGTACTCATAATGCAGGGGTGACATCCAGAGATATTATGGGGACGATCAAAGGTTAATGCAATAATCTAATATTAAACTGACACTGAGACACTACAGCATGGGGCTCAAATAGAA
OTU_037	74	85	133	32	0.00412463	0.00433895	0.00607972	0.00124727	k__Bacteria; p__Proteobacteria; c__Alphaproteobacteria; o__Rhodospirillales; f__Acetobacteraceae; g__; s__	TACGAAGGgggCTAGCGTTGCTCGGAATGACTGGGCGTAAAGGGCGCGTAGGCGGCTTTCAGCGTCGGGCGTGAAATTCCTGGGCTTAACCTGGgggCTGCGTTCGAGACGTGGGAGCTGGAGTGCGGAAGAGGGTCGTGGAATTCCCAGTGTAGAGGTGAAATTCGTAGATATTGGGAAGAACACCGGTGGCGAAGGCGGCGACCTGGTCCGCAACTGACGCTGAGGCGCGAAAGCGTGGGGAGCAAAC
OTU_038	0	65	0	82	0	0.00331802	0	0.00319613	k__Bacteria; p__Actinobacteria; c__Acidimicrobiia; o__Acidimicrobiales; f__; g__; s__	TACGTAGGgggCGAGCGTTGTCCGGATTCATTGGGCGTAAAGAGCTCGTAGGCGGCTCAGTAAGTCAGGTGTGAAATCCTCAGGCTCAACCTGGGGTCGCCATCTGATACTGCTGTGGCTAGAGCCCGGTAGGGGTCCGTGGAATTCCTGGTGTAGCGGTGAAATGCGCAGATATCAGGAGGAACACCGGTGGCGAAGGCGGCGGACTGGGCCGGTGCTGACGCTGAGGAGCGAAAGCGTGGGGAGCGAA
OTU_039	19	42	0	48	0.00105903	0.00214395	0	0.00187091	k__Bacteria; p__Actinobacteria; c__Acidimicrobiia; o__Acidimicrobiales; f__; g__; s__	TACGTAGGgggCGAGCGTTGTCCGGATTTATTGGGCGTAAAGAGCTCGTAGGCGGCTTGGTAAGTCGGGTGTGAAATCTCCAGGCTCAACCTGGAGTCGCCACTCGATACTGCCATGGCTAGAGTCCGGTAGGGGACCGTGGAATTCCTGGTGTAGCGGTGAAATGCACAGATATCAGGAGGAACACCGGTGGCGAAGGCGGCGGTCTGGGCCGGTACTGACGCTGAGGAGCGAAAGCGTGGGGAGCGAA
OTU_040	0	0	26	92	0	0	0.00118852	0.00358591	Unassigned	GACGTAGGgggCGAGCGTTGTCCGGAATTACTGGGCGTAAAGGGCGCGTAGGCGGCGCCGcgcgTCCTGTGGGAAAGCCcccGGCTCAACCGGGGAATGACGCAGGAGACGGCGGTGCTACGAGTGTCGGAGAGGGAAGCGGAAGTCCCGGAGTAGGGGTGAAATCCGTAGAGACCGGGCCGAACACCGGTGGCGAAGGCGGCTTCCTGGCCGACGACTGACGCTGAGGCGCGAAAGCGTGGGGAGCGAA
OTU_041	0	80	0	0	0	0.00408372	0	0	k__Bacteria; p__Proteobacteria; c__Deltaproteobacteria; o__Syntrophobacterales; f__Syntrophobacteraceae; g__; s__	GACGGAGGGTGCTAGCGTTGTTCGGATTGACTGGGCGTAAAGGGCGTGTAGGCGGTCGGCCAAGTCTGCTGTGAAAGCCCGGGGCTCAGCTCCGGAAGGGCGGCGGAAACTAGCCGGCTGGAGCGCGAgagagGAGGGTGGAATTCCTGGTGTAGCGGTGAAATGCGTAGATATCAGGAGGAACACCGGCGGCGAAGGCGGCCCTCTGGCTCGTTGCTGACGCTGAGACGCGAAAGCGTGGGGAGCAAAC
OTU_042	0	0	176	0	0	0	0.00804535	0	k__Bacteria; p__Firmicutes; c__Clostridia; o__Clostridiales; f__Sulfobacillaceae; g__; s__	TACGTAGGgggCGAGCGTTGTCCGGAATTACTGGGCGTAAAGGGCGTGTAGGCGGCCTCTTAAGTCGGGTGTGAAAGACCAGGGCTTAACCCTGGggggACATTCGAAACTGGggggCTTGAGGGTAGTAGAGGAGAGCGGAATTCCCGGTGTAGCGGTAAAATGCGTAGATATCGGGAGGAACACCAGTGGCGAAGGCGGCTCTCGTGGGCTAACCCTGACGCTGAGGCGCGAAAGCTAGGGGAGCGAA
OTU_043	81	0	0	0	0.0045148	0	0	0	k__Bacteria; p__Proteobacteria; c__Alphaproteobacteria; o__Rhodospirillales; f__Acetobacteraceae; g__; s__	TACGAAGGgggCTAGCGTTGCTCGGAATGACTGGGCGTAAAGGGCGCGTAGGCGGTTCGGACAGTCAGATGTGAAATTCCTGGGCTTAACCTGGgggCTGCATTTGATACGTCCGGGCTTGAGTGCGGAAGAGGGTCGTGGAATTCCCAGTGTAGAGGTGAAATTCGTAGATATTGGGAAGAACACCGGTGGCGAAGGCGGCGACCTGGTCCGTGACTGACGCTGAGGCGCGAAAGCGTGGGGAGCAAAC
OTU_044	20	93	0	3	0.00111477	0.00474732	0	0.000116932	k__Bacteria; p__Firmicutes; c__Clostridia; o__Clostridiales; f__Sulfobacillaceae; g__; s__	TACGTAGGgggCGAGCGTTGTCCGGAATCACTGGGCGTAAAGGGCGTGTAGGCGGTTTCTTAAGTCGATGTGAAAGGCCAGGGCTTAACCGTGGCATTGCATCCGAAACTGGgggACTTGAGGGTGGTAGAGGAGAGCGGAATTCCCGGTGTAGCGGTAAAATGCGTAGATATCGGGAGGAACACCAGTGGCGAAGGCGGCTctctGGGCCAACCCTGACGCTGAGGCGCGAAAGCTAGGGGAGCGAACG
OTU_045	60	0	0	0	0.0033443	0	0	0	Unassigned	TACGTAGAAGACTAGTGTTATTCATCTTTATAAGGTTTAAAGGGTACCTAGACGGCAAATAAAGCCTTAGTTGGGACTAATTTGCTAGAGTTACTTATGAGGGAGCATTAAAGTACTAGTGGTGTAGAGATAAAATTCTGTAATACCTTttttCACAAGAGAAGTAACGGCACAGGTATAGGTGAAAACATCTCCTTATGTGATAACTGACGTTGAGGGACGAAGGCTTTGTGTAGCGAACAGGATTAGA
OTU_046	0	0	0	92	0	0	0	0.00358591	k__Bacteria; p__Chloroflexi; c__SHA-26; o__; f__; g__; s__	CACGTAGGgggCGAGCGTTGTCCGGAATCACTGGGCGTAAAGGGCGCGTAGGCGGCTCGGCAGGCCGGGTGGGAAAGGCGCGGGCTTAACCTGCGCAGGGCATTCGGGACGGTCGGGCTGAGGgggCAGTAGAGGAAGGTGGAATTCCGGGTGTAGTGGTGAAATGCGTAGAGATCCGGAGGAACACCGGTGGCGAAGGCGGCCTTCTGGGCTGGCCCCGACGCTGAGGCGCGAAAGCGTGGGGAGCGAA
OTU_047	0	84	3	0	0	0.0042879	0.000137137	0	k__Bacteria; p__Cyanobacteria; c__Chloroplast; o__; f__; g__; s__	GACGGgggATGCAAGCGTTATCCGGAATCACTGGGCGTAAAGCGTCTGTAGGTGGTGGCGCAAGTCACTGGTGCAAAACTGAGGCTCAACCTGAgagaAGCCAGCGAAACGGCGTCACTAGAGTGTGGGAGGGGTAGAAGGAATTCCCAGAGTAGCGGTGAAATGCGTAGATACTGGGAAGAACACCGGAGGCGAAAGCGTTCTACTGGAACACAACTGACACTGAgagaCGAAAGCTAGGGGAGCGAAT
OTU_048	0	0	77	31	0	0	0.00351984	0.00120829	k__Bacteria; p__Chloroflexi; c__SHA-26; o__; f__; g__; s__	GACGTAGGgggCGAGCGTTGTCCGGATTCACTGGGCGTAAAGGGCGCGTAGGCGGCTCGGCCGGTCGGGTGTGAAAGGCGCGGGCTCAACCCGCGCAGGCCACCCGAGACCGTCGGGCTGGGAGGGCAGTAGAGGAAGGTGGAATTCCGGGTGGAGTGGTGAAATGCGTAGAGATCCGGAGGAACACCGGTGGCGAAGGCGGCCTTCTGGGCTGACCCTGACGCTGAGGCGCGAAAGCGTGGGGAGCGAA
OTU_049	32	0	0	0	0.00178362	0	0	0	k__Bacteria; p__Armatimonadetes; c__Armatimonadia; o__FW68; f__; g__; s__	TACGTAGGgggCGAGCGTTGTCCGAAGTTACTGGGCGTAAAGAGCGCGTAGGCGGGTCTTAAGTGAGGGGTGAAAGGTTCAGGGCTCAACCCGGACACTGCCTTTCATACTGGAGATCTTGAGTGTGGGAGAGGCGAGTGGAATGGTCGGTGTAGCGGTGAAATGCGTAGATATCGATCGGAACACCCATGGCGAAGGCAGCTCGCTGGCCTATAACTGACGCTGAGGCGCGAAAGCGTGGGGAGCAAAC
OTU_050	1	13	87	1092	5.57383e-05	0.000663604	0.00397696	0.0425631	k__Archaea; p__Crenarchaeota; c__MBGA; o__; f__; g__; s__	TACCAGCTCCCCGAGTGGTCGGGACGATTATTGGGCCTAAAGCATCCGTAGCCGGCTTCACAGGTCTCTTGTTAAATCCAACGGCTCAACCGTTGGACTGCAGGAGATACCATGGAGCTAGGgggCGGGAGAGGCGGACGTACTCCATGGGTGAGGGTAAAATCCTTTGATCCATGGAAGACCACCAGTGGCGAAGGCGGTCCGCTAGAACGCGCCCGACGGTGAGGGATGAAAGCTGGgggAGCGAACC
OTU_051	0	1	63	0	0	5.10465e-05	0.00287987	0	k__Bacteria; p__Bacteroidetes; c__[Saprospirae]; o__[Saprospirales]; f__Chitinophagaceae; g__; s__	TACGGAGGGTGCAAGCGTTATCCGGATTCACTGGGTTTAAAGGGTgtgtAGGCGGGCAGGTAAGTCAGCGGTGAAAGCCCCGAGCTTAACTTGGGAATTGCCGTTGATACTATCTGTCTTGAATGTTGTGGAGGCGAGCGGAATATGGCATGTAGCGGTGAAATGCTTAGATATGCCATAGAACACCGATTGCGAAGGCAGCTCGCTACGCAACCATTGACGCTGAGGCACGAAAGCGTGGGGAGCAAAC
OTU_052	0	51	0	0	0	0.00260337	0	0	Unassigned	GACGTAGGgggCGAGCGTTGTCCGGAGTTACTGGGCGTAAAGGGCGTGTAGGCGGTTGCGTCAGTTTGCCATGACAGGGTCCGGCTTAACTGGATCAGGGTGGCAAAGACGGAGCGACTGGAGGGCCAGagagGGACATCGAATTCCGGGTGGAGTGGTGAAATGCGTAGAGATCCGGAGGAAGACCAAAGGCGAAGGCAGTGTCCTGGCTGGAACCTGACGCTGAGGCGCGAAGGCCAGGGGAGCGAAC
OTU_053	0	47	0	0	0	0.00239918	0	0	k__Bacteria; p__Acidobacteria; c__Acidobacteriia; o__Acidobacteriales; f__Acidobacteriaceae; g__; s__	TACGAGGggggCGAGCGTTGTTCGGAATTATTGGGCGTAAAGGGTGCGTAGGCGGTTTGGTAAGTCTTGtgtgAAATCTACAGGCTCAACTTGTAGTCTGCACGAGAAACTGCCGGGCTTGAGTGTGGGAGAGGTGAGTGGAATTCCTGGTGTAGCGGTGAAATGCGTAGATATCAGGAGGAACACCTGTGGCGAAAGCGGCTCACTGGACCATAACTGACGCTGATGCACGAAAGCTAGGGGAGCAAAC
OTU_054	0	36	0	0	0	0.00183767	0	0	k__Bacteria; p__Acidobacteria; c__Acidobacteriia; o__Acidobacteriales; f__Koribacteraceae; g__Candidatus Koribacter; s__	TACAGAGGGTGCAAGCGTTGTTCGGAATTATTGGGCGTAAAGGGCGCGTAGGCGGTGCGGTAAGTCTGTGGTGAAATCTCCGGGCTCAACTCGGAGCCTGCCGCGGAAACTGCCGTGCTGGAGTGTGGGAGAGGTGAGTGGAATTCCCGGTGTAGCGGTGAAATGCGTAGATATCGGGAGGAACACCTGTGGCGAAAGCGGCTCACTGGACCACAACTGACGCTGAGGCGCGAAAGCTAGGGGAGCAAAC
OTU_055	76	7	12	0	0.00423611	0.000357325	0.000548546	0	k__Bacteria; p__Firmicutes; c__Clostridia; o__Clostridiales; f__Sulfobacillaceae; g__; s__	GACGTAGGGAGCGAGCGTTGTCCGGAATGACTGGGCGTAAAGGGCGTGTAGGCGGCCGGGTACGTGGGGCCGGAAAGGCGGCGGCTTAACCGCCGCAGGGGTCTCAAACGGCCGGGCTGGAGGGCAGGAGAGGTGCGTGGAATTCCCGGTGGAGCGGTGAAATGCGTAGAGATCGGGAAGAACACCCGTGGCGAAGGCGGCGCACTGGCCTGGCCCTGACGCTGAGGCGCGACAGCGTGGGGAGCGAACG
OTU_056	1	18	67	9	5.57383e-05	0.000918836	0.00306272	0.000350795	k__Bacteria; p__Firmicutes; c__Bacilli; o__Bacillales; f__Alicyclobacillaceae; g__; s__	TACGTAGGgggCGAGCGTTGTCCGGAATCACTGGGCGTAAAGGGTGCGTAGGCGGTTTGGCAAGTCCGAGGTGAAAGACCGGGGCTCAACCCTGGgggTGCCTTGGAAACTGTCAGACTTGAGTGCTGGAGAGGCAAGGGGAATTCCACGTGTAGCGGTGAAATGCGTAGAGATGTGGAGGAATACCAGTGGCGAAGGCGCCTTGCTGGACAGTGACTGACGCTGAGGCACGAAAGCGTGGGGAGCAAAC
OTU_057	0	49	0	0	0	0.00250128	0	0	k__Bacteria; p__Acidobacteria; c__Solibacteres; o__Solibacterales; f__; g__; s__	TACGTAGGCAGCAAGCGTTGTTCGGAATTACTGGGCGTAAAGAGTACGTAGGCGGTGCTCTAAGTTTGGTGTGAAATCTCCCGGCTCAACTGGGAGGGTGCGCCGAAAACTGGAGTGCTCGAGTGCGGGAGAGGCAAGCGGAATTCCTGGTGTAGCGGTGAAATGCGTAGATATCAGGAGGAACACCTGTGGTGTAGACAGCTTGCTGGACCGTGACTGACGCTGAGGTACGAAAGCGTGGGTAGCAAAC
OTU_058	0	13	0	17	0	0.000663604	0	0.000662613	k__Bacteria; p__Actinobacteria; c__Acidimicrobiia; o__Acidimicrobiales; f__; g__; s__	TACGTAGGgggCAAGCGTTGTCCGGATTTATTGGGCGTAAAGAGCTCGTAGGCGGTTTGGTAAGTCAGGTGTGAAACCTCCAGGCTCAACCTGGAGACGCCACTTGATACTGCTATGACTTGAGTCTGGTAGGGGACCATGGAATTCCTGGTGTAGCGGTGAAATGCGCAGATATCAGGAGGAACACCAGTAGCGAAGGCGGTGGTCTGGACCAGTACTGACGCTGAGGAGCGAAAGCGTGGGGAGCAAA
OTU_059	43	0	0	0	0.00239674	0	0	0	k__Bacteria; p__Proteobacteria; c__Alphaproteobacteria; o__Rhodospirillales; f__Acetobacteraceae; g__; s__	TACGAAGGgggCGAGCGTTGCTCGGAATGACTGGGCGTAAAGGGCGCGTAGGTGGCTGACACAGTCAGGCGTGAAATTCCTGGGCTCAACCTGGgggCTGCGCTTGATACGTGTTGGCTAGAGTTCGGAAGAGGGTCGTGGAATTCCCAGTGTAGAGGTGAAATTCGTAGATATTGGGAAGAACACCGGTGGCGAAGGCGGCGACCTGGTCCGGTACTGACGCTGAGGCGCGAAAGCGTGGGGAGCAAAC
OTU_060	11	19	1	49	0.000613121	0.000969883	4.57122e-05	0.00190988	k__Bacteria; p__Actinobacteria; c__Thermoleophilia; o__Solirubrobacterales; f__; g__; s__	TACGTAGGGTGCAAGCGTTGTCCGGAATCATTGGGCGTAAAGCGCGTGTAGGCGGCCCGCTCAGTCCGCTGTGAAAGCCCAGGGCTCAACCCTGGAAAGCCGGTGGATACTGGTGGGCTAGAGTCCGGAAGAGGCGAGTGGAATTCCTGGTGTAGCGGTGAAATGCGCAGATATCAGGAGGAACACCGATGGCGAAGGCAGCTCGCTGGGACGGTACTGACGCTGAGACGCGAAAGCGTGGGGAGCAAAC
OTU_061	0	3	0	72	0	0.000153139	0	0.00280636	k__Archaea; p__Euryarchaeota; c__Thermoplasmata; o__Thermoplasmatales; f__BSLdp215; g__; s__	TACCCGCAGCTCAAGTGGTGGCCACTATTATTGAGCCTAAAGCGTCCGTAGCCGGTCTTGTAAATCTCTGGGTAAATCCTGCCGCTTAACGGTGGGAATGCTGGAgagaCTGCAAGACTGGGGATCGGGTGAAGCGAGAGGTACTCCTGGGGTAGGGGTAAAATCCTGTAATCCTGGggggACGACCGGTGGCGAAAGCGTCTCGCTAGAACGACTCCGACGGTGAGGGACGAAGGCTAGGGGAGCAAAC
OTU_062	9	34	13	7	0.000501644	0.00173558	0.000594259	0.000272841	k__Bacteria; p__WPS-2; c__; o__; f__; g__; s__	GACGTAGGgggCAAGCGTTGTCCGGAATCATTGGGCGTAAAGCGCTCGTAGGCGGATCGACAAGTCTGCGAAGAAAGACCCGGGCTCAACTCGGGGAACGGCGTGGATACTGTCGGTCTCGAGACGATCAGAGGGTGATGGAATTCCCGGTGTAGCGGTGAAATGCGTAGATATCGGGAGGAACACCAGTGGCGAAGGCGATCACCTGGGGTCGTTCTGACGCTGAGGAGCGAAAGCTAGGGGAGCAAAC
OTU_063	1	31	0	0	5.57383e-05	0.00158244	0	0	k__Bacteria; p__Firmicutes; c__Clostridia; o__Clostridiales; f__Sulfobacillaceae; g__Sulfobacillus; s__	GACGTAGGgggCGAGCGTTGTCCGGAATGACTGGGCGTAAAGGGCGTGTAGGCGGTTCGGTACGTAGCGATTGAAAGCCGCCGGCTCAGCCGGCGGGAGGTTGCTAAACGGCCGGGCTCGAGGGCAGGAGAGGTGCGGGGAATTCCTGGTGGAGCGGTGAAATGCGTAGAGATCAGGAAGAACACCGGTGGCGAAGGCGCCGCACTGGACTGGCCCTGACGCTGAGGCGCGACAGCGTGGGGAGCGAACG
OTU_064	0	54	0	45	0	0.00275651	0	0.00175398	k__Bacteria; p__Proteobacteria; c__Deltaproteobacteria; o__Syntrophobacterales; f__Syntrophobacteraceae; g__; s__	GACGGAGGGTGCAAGCGTTGTTCGGATTGACTGGGCGTAAAGGGCGTGTAGGCGGTTGGTCAAGTCCGATGTGAAAGCCCGGGGCTCAGCTCCGGAAGTGCATCGGAAACTAGCCGGCTGGAGCGCGATAGAGGAGGGTGGAATTCCTGGTGTAGCGGTGAAATGCGTAGATATCAGGAGGAACACCGGCGGCGAAGGCGGCCCTCTGGATCGTTGCTGACGCTGAGACGCGAAAGCGTGGGGAGCAAAC
OTU_065	0	5	0	52	0	0.000255232	0	0.00202682	k__Bacteria; p__Actinobacteria; c__Actinobacteria; o__Actinomycetales; f__Mycobacteriaceae; g__Mycobacterium; s__	TACGTAGGGTGCGAGCGTTGTCCGGAATTACTGGGCGTAAAGAGCTCGTAGGTGGTTTGTCGCGTTGTTCGTGAAATCTCACGGCTTAACTGTGAGCGTGCGGGCGATACGGGCAGACTGGAGTACTGCAGGGGAGACTGGAATTCCTGGTGTAGCGGTGGAATGCGCAGATATCAGGAGGAACACCGGTGGCGAAGGCGGGTCTCTGGGCAGTAACTGACGCTGAGGAGCGAAAGCGTGGGGAGCGAAC
OTU_066	0	41	0	0	0	0.0020929	0	0	k__Bacteria; p__Acidobacteria; c__Acidobacteriia; o__Acidobacteriales; f__Acidobacteriaceae; g__; s__	TACGAGGggggCAAGCGTTGTTCGGAATTATTGGGCGTAAAGGGTGCGTAGGCGGTTCGGTAAGTCTTATGTGAAATCTTCGGGCTCAACTCGAAGTCTGCATGAGAAACTGCCGGGCTTGAGTGTGGGAGAGGTGAGTGGAATTTCCGGTGTAGCGGTGAAATGCGTAGATATCGGAAGGAACACCTGTGGCGAAAGCGGCTCACTGGACCATAACTGACGCTGATGCACGAAAGCTAGGGGAGCAAAC
OTU_067	6	22	0	0	0.00033443	0.00112302	0	0	k__Bacteria; p__Firmicutes; c__Clostridia; o__Clostridiales; f__Sulfobacillaceae; g__Sulfobacillus; s__	GACGTAGGgggCGAGCGTTGTCCGGAATGACTGGGCGTAAAGGGCGTGTAGGCGGACCGATACGTAGCGATTGTAAGCCGTCGGCTCAGCCGGggggAGGTTGCTAAACGGTTGGTCTAGAGGGCAGGAGAGGTGCGGGGAATTCCTGGTGGAGCGGTGAAATGCGTAGAGATCAGGAAGAACACCGGTGGCGAAGGCGCCGCACTGGACTGGCCCTGACGCTGAGGCGCGACAGCGTGGGGAGCGAACG
OTU_068	0	4	40	6	0	0.000204186	0.00182849	0.000233863	k__Bacteria; p__Firmicutes; c__Clostridia; o__Clostridiales; f__Sulfobacillaceae; g__; s__	TACGTAGGgggCGAGCGTTGTCCGGAATCACTGGGCGTAAAGGGCGTGTAGGCGGCTCTTTAAGTCGGGTGTGAAAGGCCAGGGCTTAACCGTGGCACAGCATCCGAAACTGGggggCTTGAGGGTAGTAGAGGAGAGCGGAACTCCCGGTGTAGCGGTAAAATGCGTAGATATCGGGAAGAACACCAGTGGCGAAGGCGGCTctctGGGCTAACCCTGACGCTGAGGCGCGAAAGCTAGGGGAGCGAAC
OTU_069	0	42	1	0	0	0.00214395	4.57122e-05	0	Unassigned	TACGGATAGGGCTAGCGTTATTCGGAATCACTGGGTGTAAAGGGTGCGTAGATGGGTTGAAACCACTATAACAGAAaaaaCAGTGCCTAACACTGTTAAAATGTTTTAGTATTTTCTACCTAGAGTTTAAAGGACGGTTATAGAATTTTGGGTGTAACAATAAAATGTTTAAATATCTAAAGGAATTCCATCTGTGAAGACGTTAATCGAATTTATAACTGACATTGAGGCACGAAAGTGTGGGGAGCAA
OTU_070	0	23	0	0	0	0.00117407	0	0	k__Bacteria; p__Actinobacteria; c__Actinobacteria; o__Actinomycetales; f__; g__; s__	CACGTAGGGCGCGAGCGTTGTCCGGAATCATTGGGCGTAAAGAGCTCGTAGGCGGTCTGTTACGTCTGCTGTGAAAACCTAGGGCTTAACCCTAGGCCTGCAGTGGATACGGGCAGACTAGAGGTAGGCAGGGGAGAATGGAATTCCCGGTGTAGCGGTGAAATGCGCAGATATCGGGAGGAACACCGGTGGCGAAGGCGGTTCTCTGGGCCTAACCTGACGCTGAGGAGCGAAAGCGTGGGGAGCAAAC
OTU_071	0	2	0	51	0	0.000102093	0	0.00198784	k__Bacteria; p__Nitrospirae; c__Nitrospira; o__Nitrospirales; f__[Leptospirillaceae]; g__Leptospirillum; s__	GACAGAGGTGGCAAGCGTTGTTCGGAGTTACTGGGCGTAAAGAGTCTGTAGGTGGTCTGTCAAGTCTTTGGTGAAAGGCCGTGGCTTAACCATGGGAATGCCAAAGAGACTGGCAGACTGGAGGCTGGGAGAGGGAAGCGGAATTTCTGGTGTAGCGGTGAAATGCGTAGATATCAGAAGGAAGGCCGGTGGCGAAGGCGGCTTCCTGGAACAGGCCTGACACTGAgagaCGAAAGCGTGGGGAGCAAAC
OTU_072	72	0	0	0	0.00401315	0	0	0	k__Archaea; p__Crenarchaeota; c__Thermoprotei; o__Sulfolobales; f__Sulfolobaceae; g__Metallosphaera; s__sedula	TACCAGCCCCGCGAGTGATCGGGACGTTTATTGGGCTTAAAGCGCCCGTAGCCGGCCTGTAAAGTCACCGTTTAAAGACCCGGGCTCAACTCGGGGAACGGCGGTGATACTTACAGGCTAGGgggCGGGAGAGGTCGGAGGTACTCCCGGAGTAGGGGCGAAATCCTCAGATCCCGGGAGGACCACCAGTGGCGAAAGCGTCCGGCTAGAACGCGCCCGACGGTGAGGGGCGAAAGCCGGGGTAGCAAAT
OTU_073	0	38	1	12	0	0.00193977	4.57122e-05	0.000467727	k__Bacteria; p__AD3; c__ABS-6; o__; f__; g__; s__	TACGTAGGGGCCGAGCGTTACCCGGATTACTGGGCGTAAAGGGCGTGTAGGCGGCTGGCCAAGTCCGGTGTGAAAGCCcccGGCTCAACCGGGGAATTGCACCGGAAACTGGCCTGGCTAGAGGGCAGGAGAGGGAAGCGGAATTCCCGGTGTAGCGGTGAAATGCGTAGATATCGGGAGGAACGCCGGAGGCGAAGGCGGCTTCCTGGCCTGTACCTGACGCTGAGACGCGAAAGCGTGGGGAGCGAAC
OTU_074	29	1	0	0	0.00161641	5.10465e-05	0	0	k__Bacteria; p__Cyanobacteria; c__Chloroplast; o__Chlorophyta; f__; g__; s__	GACGGAGGATGCAAGCGTTATCCGGAATGATTGGGCGTAAAGCGTCTGTAGGTGGTTTATTAAGTCTGCTGTTAAAGCACAGGGCTCAACCCTGTATCGGCGGTAGAAACTGGTAGGCTTGAGTATGGTAGGGGTAGAGGGAATTCCCGATGTAGTGGTGAAATGCGTTGATATCGGGAAGAACACCAAAGGCGAAAGCACTCTGCTGGGCCAATACTGACACTGAgagaCGAAAGCTAGGGGAGCAAAT
OTU_075	0	1	96	0	0	5.10465e-05	0.00438837	0	k__Bacteria; p__Chloroflexi; c__Ktedonobacteria; o__Thermogemmatisporales; f__Thermogemmatisporaceae; g__Thermogemmatispora; s__	GACGTAGGgggCGAGCGTTGTCCGGAGTTACTGGGCGTAAAGGGCCTGTAGGCGGTCGGGCAGGTTCCCGCGGACAGCCCGCGCTTCACTGCGGGAGAAGCGGGAAGACGGCTTGACTTGAGGGCCACAGAGGGACATGGAATTCCCGGTGGAGCGGTGAAATGCGTAGAGATCGGGAAGAACACCGAAGGCGAAGGCAGTGTCCTGGGTGGTACCTGACGCTGAGAGGCGAAAGCTAGGGGAGCGAACG
OTU_076	0	55	0	0	0	0.00280755	0	0	k__Bacteria; p__WPS-2; c__; o__; f__; g__; s__	GACGTAGGgggCGAGCGTTGTTCGGAATTACTGGGCGTAAAGCGTGCGTAGGCGGATCCGTAAGTCACGGTTGAAATATCCGGGCTCAACTCGGGGCACGGCCGTGATACTGCGGGTCTGGAGGCGAGGAGAGGGTAGTGGAATTCCCGGTGTAGCGGTGAAATGCGTAGATATCGGGAGGAACACCAGTGGCGAAGGCGGCTACCTGGACTCGTTCTGACGCTGAGGCACGAAAGCTGGgggAGCAAAC
OTU_077	1	0	92	0	5.57383e-05	0	0.00420552	0	k__Bacteria; p__Firmicutes; c__Clostridia; o__Clostridiales; f__Sulfobacillaceae; g__; s__	TACGTAGGgggCGAGCGTTGTCCGGAATCACTGGGCGTAAAGGGCGTGTAGGCGGCCTGTTAAGTCGGGTGTGAAAGGCCAGGGCTTAACCGTGGCATTGCATCCGAAACTGGCGGGCTTGAGGGTAGTAGAGGAGAGCGGAATTCCCGGTGTAGCGGTAAAATGCGTAGATATCGGGAGGAACACCAGTGGCGAAGGCGGCTctctGGGCTAACCCTGACGCTGAGGCGCGAAAGCTAGGGGAGCGAAC
OTU_078	0	0	68	0	0	0	0.00310843	0	Unassigned	GACGAACCGTGCGAACGTTGTTCGGAATCACTGGGCTTAAAGGGCGCGTAGGCGGCCAGGTGGGTCCGGGGTGAAAGCTCTCGGCTCAACCGAGACAGGGCCTCGGAAACTACCTGGCTGGAGGgggAGCGGGGCCGTCGGAACTTCCGGTGGAGCGGTGAAATGCGTTGAGATCGGAAGGAACGCCGGTGGCGAAGGCGGACGGCTGGATCCCTACTGACGCTGAGGCGCGGAAAGCCAGGGGAGCAAA
OTU_079	0	19	0	3	0	0.000969883	0	0.000116932	k__Bacteria; p__Actinobacteria; c__Acidimicrobiia; o__Acidimicrobiales; f__; g__; s__	TACGTAGGGTGCAAGCGTTGTCCGGATTTATTGGGCGTAAAGAGCTCGTAGGCGGCTTGGTAAGTCGGATGTGAAACCcccAGGCTTAACCTGGGGCCGCCATCCGATACTGCTATGGCTAGAGTCCGGTAGGGGACCATGGAATACCTGGTGTAGCGGTGAAATGCGCAGATATCAGGTGGAACACCAGTGGCGAAGGCGGTGGTCTGGGCCGGCACTGACGCTGAGGAGCGAAAGCGTGGGGAGCGAA
OTU_080	1	0	0	42	5.57383e-05	0	0	0.00163704	k__Bacteria; p__Planctomycetes; c__Planctomycetia; o__Gemmatales; f__Gemmataceae; g__; s__	GACGAACCGTGCGAACGTTGTTCGGATTCACTGGGCTTAAAGGGCGCGTAGGCGGGCGGTCAAGTCAGGGGTGAAAGCCTTCAGCTCAACTGGAGAAGTGCCCCTGATACTGATCGTCTCGAGGGAGGTAGGGGCATGTGGAACTTCCGGTGGAGCGGTGAAATGCGTAGATATCGGAAGGAACGCCGGTGGCGAAAGCGACGTGCTGGACCTCTTCTGACGCTGAGGCGCGAAAGCTAGGGGAGCAAAC
OTU_081	0	34	2	5	0	0.00173558	9.14244e-05	0.000194886	k__Bacteria; p__Actinobacteria; c__Thermoleophilia; o__Solirubrobacterales; f__Conexibacteraceae	TACGTAGGgggCGAGCGTTGTCCGGAATCATTGGGCGTAAAGCGCGTGTAGGCGGCTCGGTAAGTCCGCTGTGAAAGTCCAGGGCTCAACCCTGGAAAGCCGGTGGAAACTGCCGAGCTAGAGTCCGGAAGAGGCGAGTGGAATTCCTGGTGTAGCGGTGAAATGCGCAGATATCAGGAGGAACACCAATGGCGAAGGCAGCTCGCTGGGACGGTACTGACGCTGAGACGCGAAAGCGTGGGGAGCAAAC
OTU_082	0	54	0	14	0	0.00275651	0	0.000545681	k__Bacteria; p__Actinobacteria; c__Actinobacteria; o__Actinomycetales; f__; g__; s__	CACGTAGGGCGCAAGCGTTGTCCGGAATTATTGGGCGTAAAGAGCTCGTAGGCGGTCTGTTGCGTCTGCTGTGAAAACTCGGGGCTTAACCCCGAGCCTGCAGTGGATACGGGCAGACTAGAGGTAGGTAGGGGAGAATGGAATTCCCGGTGTAGCGGTGAAATGCGCAGATATCGGGAGGAACACCGGTGGCGAAGGCGGTTCTCTGGGCCTTACCTGACGCTGAGGAGCGAAAGCGTGGGGAGCGAAC
OTU_083	2	8	0	25	0.000111477	0.000408372	0	0.000974431	k__Bacteria; p__Planctomycetes; c__Planctomycetia; o__Gemmatales; f__Gemmataceae; g__; s__	GACGAACCGTGCGAACGTTGTTCGGATTCACTGGGCTTAAAGGGCGCGTAGGCGGGCGGTCAAGTCGGgggTGAAATCTTTCAGCTCAACTGGAAAAGTGCCTTCGATACTGGCCGTCTCGAGGGAGGTAGGGGCATGTGGAACTTCCGGTGGAGCGGTGAAATGCGTAGATATCGGAAGGAACGCCGGTGGCGAAAGCGACGTGCTGGACCTCTTCTGACGCTGAGGCGCGAAAGCTAGGGGAGCAAAC
OTU_084	0	0	7	32	0	0	0.000319985	0.00124727	Unassigned	TACGTAGGgggCGAGCGTTATCCGGAGTTACTGGGCGTAAAGCGCACGCAGGCGGTCTACCAAGTTCAGGGTGACAGCCACCGGCTTAACTGGTGGAGTGCCTTGAAAACTGGTGGACTCGAGGGCGCGAGAGGGACCTGGAATTCCCGGTGGAGCGGTGAAATGCGTTGAGATCGGGAGGAACACCGATGGCGAAGGCAGGGTCCTGGCGCGTTCCTGACGCTCAGGTGCGAAAGCTAGGGGAGCAAAC
OTU_085	1	8	66	3	5.57383e-05	0.000408372	0.003017	0.000116932	k__Bacteria; p__Armatimonadetes; c__Chthonomonadetes; o__Chthonomonadales; f__Chthonomonadaceae; g__Chthonomonas; s__	GACGGAGGgggCGAGCGTTGTCCGGATTTACTGGGCGTAAAGGGCGCGTAGGCGGgggAGCGCGTCTACTGTAAAAGTTTGGGGCTCAGCCCCAAAAGGTCGGTAGATACGGCTCTTCTTGAAGCAGCTAGGgggAGATGGAATTACCGGTGGAGCGGTGAAATGCGTAGAGATCGGTAGGAACACCCGTGGCGAAGGCGGTCTCCTGGGGCTGTCTTGACGCTGGAGGCGCGAAAGCTGGgggAGCGAA
OTU_086	32	0	0	0	0.00178362	0	0	0	Unassigned	AACGGgggggggCTTAGTGTTATTCGTGATGACTGGGCGTAGGGTATGTAGGCGGTAAATTAAaaaTAAAGTAAAAGACTGAAGATAACCTTCTTTAAACTTTATTCACTTATTTACTTGAGTTCTCAAGGCGAAGTTTGAATTCCTTAAGTAGGAGTAAAATTGTTGATATTGGAAGACGTTCGAAGGCGAAAGCGATAATCGATTGAGATCTGACGCTAAGTACTAAAGCATGGGTATGAAAAGGATT
OTU_087	17	21	0	455	0.00094755	0.00107198	0	0.0177346	k__Bacteria; p__Proteobacteria; c__Deltaproteobacteria; o__Syntrophobacterales; f__Syntrophobacteraceae; g__; s__	GACGGAGGGTGCAAGCGTTGTTCGGATTGACTGGGCGTAAAGGGCGTGTAGGCGGCCGGCCAAGTCTGACGTGAAAGCCTGGGGCTCAGCCCCGGAAGGGCGTTGGAAACTGGCCGGCTAGAGCGCGAgagagGAGGGTGGAATTCCTGGTGTAGCGGTGAAATGCGTAGATATCAGGAGGAACACCGGCGGCGAAGGCGGCCCTCTGGCTCGTTGCTGACGCTGGAGAACGCGGAAAGCGTGGGGAGCA
OTU_088	0	0	37	0	0	0	0.00169135	0	k__Bacteria; p__Firmicutes; c__Bacilli; o__Bacillales; f__Alicyclobacillaceae; g__; s__	TACGTAGGgggCGAGCGTTGTCCGGAATCACTGGGCGTAAAGCGTGCGTAGGCGGTCAAGCAAGTCCGAGGTGAAAGACCGGGGCTCAACTCCGGGGTTGCCTTGGAAACTGTTTGACTTGAGTGCTGGAGAGGCAAGGGGAATTCCACGTGTAGCGGTGAAATGCGTAGATATGTGGAGGAATACCAGTGGCGAAGGCGCCTTGCTGGACAGTGACTGACGCTGAGGCACGGAAAGCGTGGGGAGCAAA
OTU_089	0	9	12	1	0	0.000459418	0.000548546	3.89772e-05	k__Bacteria; p__Actinobacteria; c__Acidimicrobiia; o__Acidimicrobiales; f__; g__; s__	TACGTAGGgggCGAGCGTTGTCCGGATTCATTGGGCGTAAAGAGCTCGTAGGCGGCTTGGCAAGTCGGGTGTGAAAGCCCCAGGCTCAACCTGGGGATGCCACTCGATACTGCCATGGCTAGAGTCCGGTAGGGGACCACGGAATTCCTGGTGTAGCGGTGAAATGCGCAGATATCAGGAGGAACACCGGTGGCGAAGGCGGTGGTCTGGGCCGGCACTGACGCTGAGGAGCGAAAGCGTGGGGAGCGAA
OTU_090	0	17	1	7	0	0.00086779	4.57122e-05	0.000272841	k__Bacteria; p__Firmicutes; c__Clostridia; o__Clostridiales; f__Sulfobacillaceae; g__; s__	GACGTAGGgggCGAGCGTTGTCCGGAATGACTGGGCGTAAAGGGCGTGTAGGCGGCGCGGTACGTGGCGCCGGAAAGGTCGCGGCTCAGCCGCGACAGGGGTGCCAAACGGCCGGGCTAGAGGGCAGGAGAGGTGCGTGGAATTCCCGGTGGAGCGGTGAAATGCGTAGAGATCGGGAAGAACACCCGTGGCGAAGGCGGCGCACTGGCCTGGCCCTGACGCTGAGGCGCGAAAGCGTGGGGAGCGAACG
OTU_091	0	6	0	22	0	0.000306279	0	0.000857499	k__Bacteria; p__Actinobacteria; c__Acidimicrobiia; o__Acidimicrobiales; f__; g__; s__	TACGTAGGgggCGAGCGTTGTCCGGATTCATTGGGCGTAAAGAGCTCGTAGGCGGCTTTGCAAGTCGGGTGTGAAACCTCCAGGCTCAACCTGGAGCCGCCACTCGATACTGCAATGGCTAGAGTCCGGTAGGGGACCACGGAACTCCTGGTGTAGCGGTGAAATGCGCAGATATCAGGAAGAACACCGGTGGCGAAGGCGGTGGTCTGGGCCGGTACTGACGCTGAGGAGCGAAAGCGTGGGGAGCGAA
OTU_092	0	18	4	0	0	0.000918836	0.000182849	0	k__Bacteria; p__Planctomycetes; c__Planctomycetia; o__Gemmatales; f__Isosphaeraceae; g__; s__	GACGAACCGTGCGAACGTTATTCGGAATCACTGGGCTTAAAGCGCGTGTAGGCGGACGGCCGCGTCGAGAGCTGAAAGCCcccGGCTCAACCGGGGAACGGGCCTCGAAACGGGTCGTCTCGAGCGGGGTAGGgggACCTGGAACTTCCGGTGGAGCGGTGAAATGCGTTGAGATCGGAAGGAACGCCCGTGGCGAAAGCGAGGTCCTGGACCCTTTCTGACGCTGAGACGCGAAAGCCAGGGGAGCAAA
OTU_093	0	0	0	47	0	0	0	0.00183193	k__Archaea; p__Euryarchaeota; c__Thermoplasmata; o__Thermoplasmatales; f__Picrophilaceae; g__Thermogymnomonas; s__	CACCCGCAGCTCGAGTGGTGGTCACTTTTATTGAGCCTAAAGCGTCCGTAGCCGGTTACGTAAATCTTCAGGTAAATTCTTCCGCTTAACGGAAGACCGTCTGGAgagaCTGCGTGACTTGGGACCGGGTGAGGTTGAACGTACTTCTGGGGTAGGGGTAAAATCCTGTAATCCTGGAAGGACGACCGGTGGCGAAAGCGTTCAACTAGAACGGATCCGACGGTGAGGGACGAAGGCTAGGGGAGCAAAC
OTU_094	0	9	0	0	0	0.000459418	0	0	k__Bacteria; p__Chloroflexi; c__TK17; o__; f__; g__; s__	TACGTAGGTGGCAAGCGTTGTCCGGAGTTATTGGGCGTAAAGCgcgcgcAGGCGGTGCGGTAAGTCTCTGGTGAAAGCGCTCGGCTTAACTGAGCGAGGTCCAGGGAGACTGCCGCGCTGGAGGGGAGCAGAGGCGAGTGGAATTCCGGGTGTAGTGGTGAAATGCGTAGAGATCCGGAGGAACACCAGTGGCGAAGGCGGCTCGCTGGGCTCAACCTGACGCTGAGGCGCGAAAGCGTGGGGAGCGAAC
OTU_095	0	28	0	0	0	0.0014293	0	0	k__Bacteria; p__Cyanobacteria; c__Chloroplast; o__; f__; g__; s__	TACGGAGGATGCAAGCGTTATCCGGAATCACTGGGCGTAAAGCGTCTGTAGGTGGTTTGTCAAGTCTGCTGTTAAAGCTTGAGGCTTAACCTCAAaaaaGCAGTGGAAACTGATAGACTAGAGAATGGTAGGGGCAGagagaATTCTCAGTGTAGCGGTGAAATGCGTAGATATTGAGAAGAATACCGATAGCGAAGGCGCTCTGCTGGGCCATTACTGACACTCAGAGACGAAAGCTAGGGGAGCAAAT
OTU_096	0	7	11	1	0	0.000357325	0.000502834	3.89772e-05	k__Bacteria; p__Actinobacteria; c__Thermoleophilia; o__Solirubrobacterales; f__; g__; s__	TACGTAGGgggCAAGCGTTGTCCGGAATCATTGGGCGTAAAGAGCGTGTAGGCGGCCCGGTAAGTCCGCTCTGAAAGCCCGGGGCTCAACCCCGGGAGGCGGGCGGATACTGTCGGGCTAGAGTCCGGAAGAGGCGAGTGGAATTCCTGGTGTAGCGGTGAAATGCGCAGATATCAGGAGGAACACCGATGGCGAAGGCAGCTCGCTGGGACGGTACTGACGCTGAGACGCGAAAGCGTGGGGAGCAAAC
OTU_097	0	0	19	0	0	0	0.000868532	0	k__Bacteria; p__Chloroflexi; c__TK10; o__B07_WMSP1; f__; g__; s__	TACGTAGGgggCGAGCGTTGTCCGGATTCACTGGGCGTAAAGGGCGCGTAGGCGGTGCGGCGTGTCGGCCGTGAAAGCTCTCGGCTCAACTGGGAGAGGTCGGGCGAGACTGCCGCGCTGGAGGCGGGTAGAGGGCCGCGGAATTCCGGGTGTAGTGGTGGAATACGTAGAGATCCGGAGGAACACCGGTGGCGAAGGCGGCGGCCTGGGCCTGGCCTGACGCTGAGGCGCGAAAGCGTGGGGAGCGAGC
OTU_098	0	16	3	2	0	0.000816743	0.000137137	7.79545e-05	k__Bacteria; p__Firmicutes; c__Clostridia; o__Clostridiales; f__; g__; s__	CACGTAGGgggCGAGCGTTGTCCGGAATTACTGGGCGTAAAGGGCGTCTAGGCGGCCTCGTGCGTCATGtgtgAAAGTCCCGGGCTCAACCTGGGGAGGTCACGTGAAACGGCGGGGCTTGAGGGCCGGAGAGGGAAGCGGAATTGCCGGTGTAGCGGTGAAATGCGTAGAGATCGGCAGGAACACCAGTGGCGAAGGCGGCTTCCTGGACGGTACCTGACGCTGAAGCGCGAAAGCGTGGGGAGCGAAC
OTU_099	26	0	0	0	0.00144919	0	0	0	k__Bacteria; p__Actinobacteria; c__Acidimicrobiia; o__Acidimicrobiales; f__Acidimicrobiaceae; g__; s__	GACGTAGGgggCAAGCGTTGTCCGGATTTATTGGGCGTAAAGAGCTCGTAGGCGGCTTGGCAAGTCGGATGTGAAATCTCCAGGCTCAACCTGGAGTCGCCATCCGATACTGCCATGGCTAGAGTCCGGTAGAGGATCGTGGAATTCCTGGTGTAGCGGTGAAATGCGCAGATATCAGGAGGAACACCGATGGCGAAGGCAGCGATCTGGGCCGGTACTGACGCTGAGGAGCGAAAGCGTGGGGAGCAAA
OTU_100	0	50	1	0	0	0.00255232	4.57122e-05	0	k__Bacteria; p__Acidobacteria; c__Acidobacteriia; o__Acidobacteriales; f__Acidobacteriaceae; g__; s__	TACGAGGggggCAAGCGTTGTTCGGAATTATTGGGCGTAAAGGGTGCGTAGGCGGTTCGGTAAGTCTTGtgtgAAATCTTCGGGCTTAACTCGAAGTCTGCACGAGAAACTGCCGGGCTGGAGTGTGGGAGAGGTGAGTGGAATTCCCGGTGTAGCGGTGAAATGCGTAGATAGTCGGGAGGAACACCTGTGGCGAAAGCGGCTCACTGGACCATAACTGACGCTGAGGCACGAAAGCTAGGGGAGCAAA
OTU_101	2	2	30	0	0.000111477	0.000102093	0.00137137	0	k__Bacteria; p__Firmicutes; c__Bacilli; o__Bacillales; f__Alicyclobacillaceae; g__Alicyclobacillus; s__acidocaldarius	AACGTAGGgggCGAGCGTTGTCCGGAATCACTGGGCGTAAAGGGTGCGTAGGCGGTCGAGCAAGTCTGGAGTGAAAGTCCATGGCTCAACCATGGGATGGCTTTGGAAACTGCTTGACTTGAGTGCTGGAGAGGCAAGGGGAATTCCACGTGTAGCGGTGAAATGCGTAGAGATGTGGAGGAATACCAGTGGCGAAGGCGCCTTGCTGGACAGTGACTGACGCTGAGGCACGAAAGCGTGGGGAGCAAAC
OTU_102	421	0	0	196	0.0234658	0	0	0.00763954	Unassigned	TACCTGCGGCCCGAGTTGTGACCACTATTATTGAGTCTAAAGCGTTCGTAGCTGGTTTGGATAGTTCATGCTTAAATCTTTTCGTTTAACGGAAAGGCATGGTATGAATACTTCCAGACTAGAGGCCGGGGAGGGGAGATGGGAACTTTTCGGGTAGGAGTAAAATCCTTTAATCCGAAaaaGACCACCAATAGCGAAGGCACATCTCCAGAACGGACCTGACGGTGAGGGACGAAGGCTAGGAGAACAA
OTU_103	9	8	0	0	0.000501644	0.000408372	0	0	k__Bacteria; p__Firmicutes; c__Clostridia; o__Clostridiales; f__Sulfobacillaceae; g__; s__	GACGTAGGgggCGAGCGTTGTCCGGAATGACTGGGCGTAAAGGGCGTGTAGGCGGAGCGATACGTGGCGTCGGAAAGGCGGCGGCTTAACCGGCGCAGGGGCGCCAAACGGCCGCTCTGGAGGGCAGGAGAGGTGCGCGGAATTCCCGGTGGAGCGGTGAAATGCGTAGAGATCGGGAAGAACACCCGTGGCGCAGGCGGCGCACTGGCCTGGCCCTGACGCTGAGGCGCGACAGCGTGGGGAGCGAACG
OTU_104	0	0	0	15	0	0	0	0.000584659	k__Archaea; p__Euryarchaeota; c__Thermoplasmata; o__Thermoplasmatales; f__Picrophilaceae; g__Thermogymnomonas; s__	CACCCGCAGCTCTAGTGGTGGTCACTTTTATTGAGCCTAAAGCGTTCGTAGCCGGTTCTGTAAATCTTCAGATAAATTCATTCGCTCAACGGATGATCTTCTGAAGAGACTGTAGAACTTGGGACCGGGTGAGGTTGAATGTACTTCCGGGGTAGGGGTAAAATCCTGTAATCCTGGAAGGACAACCGGTGGCGAAGGCGTTCAACTAGAACGGATCCGACGGTGAGGAACGAGGGCTAGGGGAGCAAAC
OTU_105	0	1	0	98	0	5.10465e-05	0	0.00381977	k__Bacteria; p__Proteobacteria; c__Gammaproteobacteria; o__Chromatiales; f__; g__; s__	GACGGggggTGCAAGCGTAATCGGAATTACTGGGCGTAAAGCGCACGTAGGCGGCTGAATAAGTCGGTTGTGAAATCCCCGGGCTTAACCTGGGAAGGCAGTCGATACTGTTCGGCTAGAGTATGGTAGAGGGAAGTGGAATTCCCGGTGTAGCGGTGAAATGCGTAGATATCGGGAGGAACACCAGTGGCGAAGGCGACTTCCTGGACCAATACTGACGCTGAGGTGCGAAAGCGTGGGGAGCAAACAG
OTU_106	14	36	0	9	0.000780336	0.00183767	0	0.000350795	k__Bacteria; p__Proteobacteria; c__Deltaproteobacteria; o__Syntrophobacterales; f__Syntrophobacteraceae; g__; s__	GACGGAGGGTGCGAGCGTTGTTCGGAATGACTGGGCGTAAAGGGCgcgcAGGCGGCCAACCAAGTCTGGTGTGAAAGCCCGGGGCTCAGCCCCGGAAGGGCGCTGGAAACTGGCTGGCTAGAGCACGAgagagGAGGGTGGAATTCCTGGTGTAGCGGTGAAATGCGTAGATATCAGGAGGAACACCGGCGGCGAAGGCGGCCCTCTGGCTCGTTGCTGACGCTGAGGCGCGAAAGCGTGGGGAGCAAAC
OTU_107	44	0	0	0	0.00245248	0	0	0	Unassigned	TACGTAAAAGACTAGTGTTATTCATCTTTATTAGGTTTAAAGGGTACCTAGACTGCATTACTAGCCTGAAaaaGGTACAGTATAGCTAGAGTTTAATAAGagagGGGAGTACTTATAGAGTAGAGATGAAATTCTTTGATACTATAAAGACGGATTACGGCGAAAGCGACCTTCTAtataATAACTGACGTTGAGGGACGAAGGCTTGGGTAGCAAACAGGATTAGAAACCCTTGTAGTCCATCACCGAC
OTU_108	0	9	0	0	0	0.000459418	0	0	k__Bacteria; p__Acidobacteria; c__DA052; o__Ellin6513; f__; g__; s__	GACGTAGGgggCCAGCGTTGCTCGGAATTACTGGGCGTAAAGGGTTCGTAGGCGGTGCGGTAAGTCGGAAGTGAAATCTCTGGGCTTAACTCAGAGGCTGCTTTCGAAACTGCCGTGCTAGAGTGCGGGAGAGGCGAGTGGAATTGCAGGTGTAGCGGTGAAATGCGTAGATATCTGCAGGAACACCCGTGGCGAAGGCGGCTCGCTGGACCGCAACTGACGCTGAGGAACGAAAGCTAGGGGAGCAAAC
OTU_109	0	2	0	11	0	0.000102093	0	0.00042875	k__Bacteria; p__Actinobacteria; c__Acidimicrobiia; o__Acidimicrobiales; f__; g__; s__	TACGTAGGgggCGAGCGTTGTCCGGATTTATTGGGCGTAAAGAGCTCGTAGGCGGTTTGGTAAGTCGGGTGTGAAACCTCCAGGCTCAACCTGGAGACGCCACTCGATACTGCCATGACTAGAGTCCGGTAGGGGACCATGGAATTCCTGGTGTAGCGGTGAAATGCGCAGATATCAGGAGGAACACCAGTAGCGAAGGCGGTGGTCTGGGCCGGTACTGACGCTGAGGAGCGAAAGCGTGGGGAGCGAA
OTU_110	1	4	12	8	5.57383e-05	0.000204186	0.000548546	0.000311818	k__Bacteria; p__Firmicutes; c__Clostridia; o__Clostridiales; f__Sulfobacillaceae; g__YNPFFP6; s__	TACGTAGGgggCGAGCGTTGTCCGGAATCACTGGGCGTAAAGGGCGTGTAGGCGGCACGCGACGTCGGgggTGAAATCCCCGGGCTCAACTCGGgggggTCCTTCGAAACGGGCGAGCTAGAGGGCAGGAGAGGCAAGCGGAACTCCCGGTGTAGCGGTGATATGCGTAGATATCGGGAAGAACACCAGTGGCGAAGGCGGCTTGCTGGACTGCACCTGACGCTGAGGCGCGAAAGCTAGGGGAGCGAAC
OTU_111	6	7	5	0	0.00033443	0.000357325	0.000228561	0	k__Bacteria; p__Firmicutes; c__Clostridia; o__Clostridiales; f__Sulfobacillaceae; g__Sulfobacillus; s__	GACGTAGGgggCGAGCGTTGTCCGGAATGACTGGGCGTAAAGGGCGTGTAGGCGGACCGGTACGTAGCGATTTTAAGCCCGTCGGCTCAGCCGGCGGAGGGTTGCTAAACGGCGGGTCTGGAGGGCAGGAGAGGTGCGGGGAATTCCTGGTGGAGCGGTGAAATGCGTAGAGATCAGGAAGAACACCGGTGGCGAAGGCGCCGCACTGGACTGACCCTGACGCTGAGGCGCGACAGCGTGGGGAGCGAAC
OTU_112	0	0	0	26	0	0	0	0.00101341	k__Archaea; p__Euryarchaeota; c__Thermoplasmata; o__E2; f__[Methanomassiliicoccaceae]; g__; s__	TACCCGCGGCCCGAGTGGTGCTCATTATTATTGAGCCTAAAGCGTCCGTAGCTGGCCGGGCAAATCTCCGGGTAAATCGGGCCGCCCAACGGTCCGAATTCCGGAGACACTGCTCGGCTTGGGATCGGGAGAGGGTGAAGGTACTCCCGGGGTAGGGGTAAAATCCTGTAATCCGGgggggACCACCAGTGGCGAAGGCGTTCACCTAGAACGAGTCCGACAGTGAGGGACGAAGCCCTAGGGCGCAAAC
OTU_113	0	0	21	0	0	0	0.000959956	0	k__Bacteria; p__Chloroflexi; c__Thermomicrobia; o__Thermomicrobiales; f__; g__; s__	GACGGAGGgggCGAGCGTTGCCCGGAGTCACTGGGCGTAAAGGGCGCGTAGGCGGCTGGGCgcgcCGcgcgTGAAAGCCcccGGCTCAACCGGGGAGGGTCGcgcgGGACGGTCTGGCTCGAGGGCGGGAGAGGCGGGTGGAATTCCCGGTGTAGCGGTGAAATGCGTAGAGCTCGGGAGGAACACCGGTGGCGAAGGCGGCCCGCTGGCCCGTACCTGACGCTGAGGCGCGAAGGCGTGGGGAGCGAAC
OTU_114	0	6	0	2	0	0.000306279	0	7.79545e-05	k__Archaea; p__Euryarchaeota; c__Thermoplasmata; o__E2; f__[Methanomassiliicoccaceae]; g__; s__	TACCCGCGGCCCAAGTGGTGCTTGATATTATTGAGCCTAAAACGTCCGTAGCCGGTTTTGTAAATCCATGGGTAAATCGAGCAGCTCAACTGTTCGAATTCCGCGGAGACTGCAAGACTTGGGACTGGGAGAGGTCAGAGGTACTTCTGGGGTAGGGGTAAAATCCTGTAATCCTGGAAGGACCACCAGTGGCGAAGGCGTCTGACTAGAACAGATCCGACGGTGAGGGACGAAGCCCTGGGGCGCAAAC
OTU_115	0	0	0	11	0	0	0	0.00042875	k__Bacteria; p__Actinobacteria; c__Thermoleophilia; o__Solirubrobacterales	TACGTAGGgggCTAGCGTTGTCCGGAATCATTGGGCGTAAAGAGCGTGTAGGCGGCCCGGTAAGTCCGCTGTGAAAGTCCAGGGCTCAACCCTGGAAAGCCAGTGGAAACTGTCGGGCTAGAGTCCGGAAGAGGCGAGTGGAATTCCTGGTGTAGCGGTGAAATGCGCAGATATCAGGAGGAACACCGATGGCGAAGGCAGCTCGCTGGGACGGCACTGACGCTGAGACGCGAAAGCGTGGGGAGCAAAC
OTU_116	0	153	566	0	0	0.00781011	0.0258731	0	Unassigned	TACGTAGGgggCGAGCGTTCTCCGGAATGACTGGGCGTAAAGGGCACGCAGGCGGTCGCGTGCGTGTCGGGTGAAAGTTCCCGCGTGAATCGGGAAGGGTCTCGGCAAACGGCGCGACTGAGAGCGAgagagGACATGGAATCCTGGTGGAGCGGTGAAATGCGTAGAGATCAGGAAGAACACCGAAGGCGAAGGCAGTGTCCTGGCTCGTCTCTGACGCTCAGGTGCGAAGGCTGGgggAGCAAACAGG
OTU_117	0	11	0	2	0	0.000561511	0	7.79545e-05	k__Archaea; p__Euryarchaeota; c__Thermoplasmata; o__Thermoplasmatales; f__Picrophilaceae; g__Thermogymnomonas; s__	CACCCGCAGCTCGAGTGGTGGTCACTTTTATTGAGCCTAAAGCGTTCGTAGCCGGTCCTGTAAATCTTCAGGAAAATTCTTCCGCTCAACGGAAGATCCTCTGAAGAGACTGCAGGACTAGGGACCGGGTGGGGTTGGATGTACTTCTGGGGTAGGGGTAAAATCCTGTAATCCTGGAAGGACAACCGGTGGCGAAAGCGTCCAACTAGAACGGATCCGACGGTGAGGAACGAGGGCTAGGGGAGCAAAC
OTU_118	0	8	0	6	0	0.000408372	0	0.000233863	k__Bacteria; p__Acidobacteria; c__Acidobacteriia; o__Acidobacteriales; f__Acidobacteriaceae; g__; s__	TACGAGGggggCAAGCGTTGTTCGGAATTATTGGGCGTAAAGGGAGTGTAGGCGGTTTGGTAAGTCTCGTGTGAAATCTTCAGGCTCAACCTGAAGTCTGCACGAGAAACTGCCGGGCTTGAGTATGGGAGAGGTGAGTGGAATTCCTGGTGTAGCGGTGAAATGCGTAGATATCAGGAGGAACACCTGTGGCGAAAGCGGCTCACTGGACCATAACTGACGCTGAGACTCGAAAGCTAGGGGAGCAAAC
OTU_119	0	0	2	26	0	0	9.14244e-05	0.00101341	Unassigned	TACGTAGGgggCGAGCGTTATCCGGAGTACTGGGCGTAAAGCGCACGCAGGCGGTCTGGCGCGTTGGCGGTGAAAGCTCCTGGCTTAACTGGGAGAGGCCCGGCAATACGGCCAGGCTCGAGGGCCGCAGAGGGACGTGGAATTCCCGGTGGAGCGGTGAAATGCGTTGAGATCGGGAGGAACACCGATGGCGAAGGCAGCGTCCTGGGCGGTTCCTGACGCTCAGGTGCGAAAGCTAGGGGAGCAAACA
OTU_120	1	25	250	3095	5.57383e-05	0.00127616	0.011428	0.120635	k__Archaea; p__Crenarchaeota; c__MBGA; o__; f__; g__; s__	TACCAGCTCCCCGAGTGGTCGGGACGATTATTGGGCCTAAAGCATCCGTAGCCGGCTTCACAGGTCTCTTGTTAAATCCAACGGCTCAACCGTTGGACTGCAGGAGATACCATGGAGCTAGGgggCGGGAGAGGCGGACGGTACTCCATGGGTAGGGGTAAAATCCTTTGATCCATGGAAGACCACCAGTGGCGAAGGCGGTCCGCTAGAACGCGCCCGACGGTGAGGGATGAAGCTGGGGAGCGAACCG
OTU_121	0	1	0	40	0	5.10465e-05	0	0.00155909	k__Bacteria; p__Actinobacteria; c__Actinobacteria; o__Actinomycetales; f__Mycobacteriaceae; g__Mycobacterium; s__	TACGTAGGGTGCAAGCGTTGTCCGGAATTACTGGGCGTAAAGAGCTCGTAGGCGGTCTGTCGCGTTGTTCGTGGAATTTCACAGCTTAACTGTGGGCGTGCGGGCGATACGGGCAGGCTGGAGTGCTGCAGGgggAGACTGGAATTCCTGGTGTAGCGGTGGAATGCGCAGATATCAGGAGGAACACCGGTGGCGAAGGCGGGTCTCTGGGCAGTAACTGACGCTGAGGAGCGAAAGCGTGGGGAGCGAA
OTU_122	0	2	0	12	0	0.000102093	0	0.000467727	k__Bacteria; p__Firmicutes; c__Clostridia; o__Clostridiales; f__; g__; s__	CACGTAGGgggCGAGCGTTGTCCGGAGTTACTGGGCGTAAAGGGCGTCTAGGCGGCCGGGTACGTCCCGTGTGCAAGGCTCGGGCTCAACCTGGGCAGGTCACGGGAAACGGCCGGGCTTGAGGGCCGGAGAGGGAAGCGGAATTGCCGGTGTAGCGGTGAAATGCGTAGAGATCGGCAGGAACACCAGTGGCGAAGGCGGCTTCCTGGACGGCACCTGACGCTGAAGCGCGAAAGCGTGGGGAGCGAAC
OTU_123	0	6	0	8	0	0.000306279	0	0.000311818	k__Bacteria; p__Proteobacteria; c__Alphaproteobacteria; o__Rhodospirillales; f__Acetobacteraceae; g__; s__	TACGAAGGgggCTAGCGTTGCTCGGAATGACTGGGCGTAAAGGGCGCGTAGGCGGCCTGGACAGTCGGGTGTGAAATTCCTGGGCTCAACCTGGgggCTGCATTCGAGACGTTGGGCTGGAGTGGGGAAGAGGGTCGTGGAATTCCCAGTGTAGAGGTGAAATTCGTAGATATTGGGAAGAACACCGGTGGCGAAGGCGGCGACCTGGTCCTTGACTGACGCTGAGGCGCGAAAGCGTGGGGAGCAAACA
OTU_124	0	1	36	3	0	5.10465e-05	0.00164564	0.000116932	Unassigned	GACGTAGGTGGCGAGCGTTGTCCGGATTTACTGGGCGTAAAGCgcgcgTAGGCGGTGCGGTGCGTCCGTCGTGAAAGCGCCTGGCTCAACTGGGCGAGGGCGGCGGAGACGGCCGTGCTAGAGGGCCTCAGAGGCCGGTGGAATTCCCGGTGGAGCGGTGAAATGCGTAGAGATCGGGAGGAACACCCGTGGCGAAGGCGGCCGGCTGGggggTGCCTGACGCTGAGGCGCGAAAGCGTGGGGAGCGAAC
OTU_125	0	0	0	4	0	0	0	0.000155909	k__Bacteria; p__Actinobacteria; c__Acidimicrobiia; o__Acidimicrobiales; f__; g__; s__	TACGTAGGGTGCGAGCGTTGTCCGGATTCATTGGGCGTAAAGAGCTCGTAGGCGGTTCGATAAGTCGGGTGTGAAATCTCCAGGCTCAACCTGGAGTCGCCACTCGATACTGTCGTGACTGGAGTACGGTAGGGGACCACGGAATTCCTGGTGTAGCGGTGAAATGCGCAGATATCAGGAGGAACACCGGTAGCGAAGGCGGTGGTCTGGGCCGTTACTGACGCTGAGGAGCGAAAGCGTGGGGAGCGAA
OTU_126	0	7	0	0	0	0.000357325	0	0	k__Bacteria; p__Actinobacteria; c__Actinobacteria; o__Actinomycetales	TACGTAGGGTGCAAGCGTTGTCCGGAATCATTGGGCGTAAAGAGCTCGTAGGCGGCGTGTCGCGTCGGGTGTGAAAACCCGCAGCTCAACTGCGGGCCTGCATCCGATACGGGCATGCTCGAGTTCGGCAGGGGAGACTGGAATTCCTGGTGTAGCGGTGAAATGCGCAGATATCAGGAGGAACACCGGTGGCGAAGGCGGGTCTCTGGGCCGCAACTGACGCTGAGGAGCGAAAGCGTGGGGAGCGAAC
OTU_127	0	0	15	0	0	0	0.000685683	0	k__Archaea; p__Crenarchaeota; c__Thermoprotei; o__Sulfolobales; f__Sulfolobaceae; g__; s__	TACCAGCTCCGCGAGTGGTCGGGACGCTTATTGGGCCTAAAGCGCCCGTAGCCGGCCTAGCAAGTCACCCCTTAAAGACCCAGGCTCAACCTGGGGATTGGgggTGATACTGCTAGGCTAGGgggCGAgagagGCCAGGGGTACTCCCGGAGTAGGGGCGAAATCCGTAGATCCCGGGAGGACCACCAGTGGCGAAGGCGCCTGGCTAGAGCgcgcCCGACGGTGAGGGGCGAAAGCCGGGGCAGCAAAC
OTU_128	3	16	1	11	0.000167215	0.000816743	4.57122e-05	0.00042875	k__Bacteria; p__Actinobacteria; c__Acidimicrobiia; o__Acidimicrobiales; f__; g__; s__	TACGTAGGgggCAAGCGTTGTCCGGATTTATTGGGCGTAAAGAGCTCGTAGGCGGTTTGGTAAGTCAAATGTGAAATCTCCAGGCTCAACCTGGAGTCGCCATTTGATACTGCCATGGCTTGAGTGCGGTAGAGGGTCATGGAATTCCTGGTGTAGCGGTGGAATGCGTAGATATCAGGAGGAACACCAGTTGCGAAGGCGGTGACCTGGGCCGTTACTGACGCTGAGGAGCGAAAGCGTGGGGAGCAAA
OTU_129	2	31	0	0	0.000111477	0.00158244	0	0	Unassigned	GAGAATACTTGGAGTTAAAAGAGAAAGACGGAGCGGAGCCCAAGCTCAGAATGGAGCACTTATTGGAAGCGCTCAAAACCGTAAAACCAAGCCAAGGGAAATCCATCGAGCTTGTGCGTAGCAcacaGCCACAGCAGAGGTTCGGCGTGTCCTAAGAAACCACCGCCGATATCTTATGTAGCACCCGATGCGTTCATAGCTCATCAACAATCTAATGGGTATTAGAAACCCTTGTAGTCCATCACCGACT
OTU_130	0	0	0	10	0	0	0	0.000389772	k__Bacteria; p__Actinobacteria; c__Actinobacteria; o__Actinomycetales; f__Micromonosporaceae; g__; s__	TACGTAGGGTGCGAGCGTTGTCCGGATTTATTGGGCGTAAAGAGCTCGTAGGCGGCCTGTCGCGTCGACGTGTGAAAACTCGGGGCTCAACCCTGAGCTTGCGGTTGATACGGGCAGGCTAGAGTTCGGTAGGGGAGACTGGAATTCCTGGTGTAGCGGTGAAATGCGCAGATATCAGGAGGAACACCGGTGGCGAAGGCGGGTCTCTGGGCCGATACTGACGCTGAGGAGCGAAAGCGTGGGGAGCGAA
OTU_131	0	0	48	0	0	0	0.00219419	0	Unassigned	GGGAGTACATCAACAACGAGGCAAGGGCGTGCAGGACTGCCATGAAGCAGTATGGTGCAAACCCAAGGATAGAAATCATACTCTACCCGAGCGAGAGGGTGCTCGTCATACAAGGTGTGGACAGCCTTGGCATATCCCAAGAGCGCTTCGTCAAGGTCTACCGTTACCTCGGCAGGAGCGATAACCCAGACGGAAGGGAAGCGGGGTATTTTGGCTTCGGCAAAGCTTCGTACACGTGCATCTCCGAAGT
OTU_132	0	0	0	10	0	0	0	0.000389772	k__Bacteria; p__Firmicutes; c__Clostridia; o__Clostridiales; f__; g__; s__	GACGTAGGgggCGAGCGTTGTCCGGAGTTACTGGGCGTAAAGGGCGTGTAGGCGGCTTGGTGCGTCGGGAGTGGAAGGCGCGGGCTCAGCCTGCGTGGTGCTTTCGAAACGGCCGAGCTAGAGGGCCGGAGAGGGAAGCGGAATTGCCGGTGTAGCGGTGAAATGCGTAGATATCGGCAGGAACACCAGTGGCGAAGGCGGCTTCCTGGACGGCACCTGACGCTGAGGCGCGAAAGCGTGGGGAGCGAAC
OTU_133	0	5	0	3	0	0.000255232	0	0.000116932	k__Bacteria; p__Actinobacteria; c__Actinobacteria; o__Actinomycetales; f__Thermomonosporaceae	GACGTAGGGCGCAAGCGTTGTCCGGAATCATTGGGCGTAAAGAGCTCGTAGGCGGCCTGTCGCGTCTGCTGTGAAAACCCGGGGCTTAACCCCGGGCgcgcAGTGGATACGGGCAGGCTAGAGGCAGGTAGGGGCGAGTGGAATTCCCGGTGTAGCGGTGAAATGCATAGATATCGGGAGGAACACCGGTGGCGAAGGCGGCTCGCTGGGCCTGACCTGACGCTGAGGAGCGAAAGCGTGGGGAGCGAAC
OTU_134	380	14	51	55	0.0211805	0.00071465	0.00233132	0.00214375	k__Bacteria; p__Actinobacteria; c__Acidimicrobiia; o__Acidimicrobiales; f__; g__; s__	GACGTAGGgggCTAGCGTTGTCCGGATTCATTGGGCGTAAAGCGCTCGTAGGCGGCTCGGTAAGTCAGGTGTGAAATCTCCGGGCTCAACCCGGAGGGGCCACCTGATACTGCCGTGGCTAGAGGCCGGTAGAGGGCCATGGAATTCCCGGTGTAGCGGTGAAATGCGCAGATATCGGGAGGAACACCAGTGGCGAAGGCGGTGGCCTGGGCCGGTCCTGACGCTGAGGAGGCGAAAAGCGGTGGGGAGA
OTU_135	1	1	4	6	5.57383e-05	5.10465e-05	0.000182849	0.000233863	Unassigned	TACGTAGGgggCGAGCGTTGTCCGGAATGACTGGGCGTAAAGGGCGTGTAGGCGGCTCGGCAGGTCTGGGGTGAAAGGCACGGGCTCAACCCGTGGGGTGCGCCAGGGACGGCCGGGCTTGAGGGCAGGAGAGGGGAGCGGAATTCCCGGTGGAGCGGTGAAATGCGTAGAGATCGGGAAGAACACCAGTGGCGAAGGCGGCTCCCTGGACTGTACCTGACGCTGAGGCGCGAGAGCTAGGGGAGCGAAC
OTU_136	325	371	256	17	0.0181149	0.0189382	0.0117023	0.000662613	k__Archaea; p__Crenarchaeota; c__Thermoprotei; o__YNPFFA; f__SK322; g__; s__	TACCAGCTCCGCGAGTGGTCGGGACGATTATTGAGCCTAAAGCGCTCGTAGCCGGTCCGGCAAGTCCTGTGCCAAATCCAACGGCTCAACCGTTGGGCCGCATGGGATACTGCCGGGCTAGGGAGCGGAAGAGGCCAGGGGTACGTCCCGGGGTAGGGCGAAATCCTATAATCCCGGGAGGACGACCAGTGGCGAAGGCGCCTGGCTAGGACGCGTCCGACGGTGAGGGCGAAAGGCTGGGGAGCGAACC
OTU_137	0	9	0	0	0	0.000459418	0	0	k__Bacteria; p__Planctomycetes; c__Planctomycetia; o__Gemmatales; f__Gemmataceae; g__; s__	GACGAACCGTGCGAACGTTGTTCGGATTCACTGGGCTTAAAGGGCGCGTAGGCGGGCATCCAAGTCAGGGGTGAAATCTTTCGGCCCAACCGGAAAAGTGCCTTTGATACTGGGTGTCTCGAGGGAGGTAGGGGCGTGTGGAACTTCCGGTGGAGCGGTGAAATGCGTAGATATCGGAAGGAACGCCGGTGGCGAAAGCGACGCGCTGGACCTCTTCTGACGCTGAGGCGCGAAAGCCAGGGGAGCAAAC
OTU_138	20	1	0	0	0.00111477	5.10465e-05	0	0	k__Bacteria; p__Actinobacteria; c__Acidimicrobiia; o__Acidimicrobiales; f__; g__; s__	TACGTAGGGAGCAAGCGTTGTCCGGAATCATTGGGCGTAAAGAGCTCGTAGGCGGTTTGGTAAGTCGGATGTGAAACCcccAGGCTCAACCTGGGGCAGCCATCCGATACTGCCATGACTTGAGTCCGGTAGGGGCCCACGGAACTCCTGGTGTAGCGGTGAAATGCGCAGATATCAGGAAGAACACCAGTGGCGAAGGCGGTGGGCTGGGCCGGTACTGACGCTGAGGAGCGAAAGCGTGGGGAGCGAA
OTU_139	0	21	0	1	0	0.00107198	0	3.89772e-05	Unassigned	TACGGATCGTGCAAGTCTTTAACTTCGTGACTAGGTGTAAAAGGCCACAAAGGAGGTTTGGTATGTCATCTTTTAAAGACAGAAATCATATTTCCGTACACTAGATGAAACTGCTTTACTAGAATATACTAGGAGTTCAAGATACTTTGTATGTAAAGGTGAAATTTGTTTAAATACAAGGGATGACCAATTGGCGAAAGCTTTGAACTATTTTATATTGACTCTGAAGTGCTAAAGTGTGGGTTTCAAA
OTU_140	0	14	0	0	0	0.00071465	0	0	Unassigned	TACGAGGgggACAAGCGTTATTCTTCATGACTGGGCGTAAAGGGTgtgtAGGTGGTCTATTAAGTTGAAATCAAAAGACCAAAGTTTAACTTTGGAAAGGATTTTAAAACTAATAAGACTGGAGTGTTTCAGAAGATAGTGGAATTtttAGAGGAATGATAAAATATGCTGATACTAAAAGGAACACCAAAGGTGAAGACAACTATCTAAGAAAACACTGACACTGAGACACGAAAGTATGGGGATCAAA
OTU_141	33	0	0	0	0.00183936	0	0	0	Unassigned	GCAAACTTTTAGAGTTATATCTAGGTAGAAGAGAACCAGATGATAAAGATCATTATGCCAATAAAAGGGTTAGATTAGCAGGTGACTTATTCACAAGTTTATTCAGAGTCGCATTCAAAGCATTTGTGAAAGATCTAGTTTATCAACTCGAGAAAGCTAAAGTTAGGGGAAGAAGACTATCAATAACTGCTTTAGTAAGAGCTGATATAATTACTGAAAGAGTAAGGCATGCTTTAGCTACCGGTAACTG
OTU_142	0	5	0	0	0	0.000255232	0	0	k__Bacteria; p__Firmicutes; c__Bacilli; o__Bacillales; f__Bacillaceae; g__; s__	TACGTAGGTGGCAAGCGTTGTCCGGAATTATTGGGCGTAAAGCGCTCGCAGGCGGTCCTTTAAGTCTGATGTGAAATCTCGCGGCTCAACCGCGAACGGTCATTGGAAACTGGAGGACTTGAGTACAGAAGAGGAGAGTGGAATTCCACGTGTAGCGGTGAAATGCGTAGAGATGTGGAGGAACACCAGTGGCGAAGGCGACTctctGGTCTGTAACTGACGCTGAGGAGCGAAAGCGTGGGGAGCGAAC
OTU_143	0	21	0	0	0	0.00107198	0	0	k__Bacteria; p__Proteobacteria; c__Alphaproteobacteria; o__Rhizobiales; f__Hyphomicrobiaceae; g__Rhodoplanes; s__	TACGAAGGgggCTAGCGTTGCTCGGAATCACTGGGCGTAAAGCGCACGTAGGCGGCTTtttAAGTCAGGGGTGAAATCCTGGAGCTCAACTCCAGAACTGCCCTTGATACTGGGAGCTCGAGTCCGGGAGAGGTGAGTGGAACTGCGAGTGTAGAGGTGAAATTCGTAGATATTCGCAAGAACACCAGTGGCGAAGGCGGCTCACTGGCCCGGTACTGACGCTGAGGTGCGAAAGCGTGGGGAGCAAACA
OTU_144	0	2	0	7	0	0.000102093	0	0.000272841	Unassigned	AACGGATGGAACGAGTGTACTTGACACTGGGTGTAAAACGCGTGTAGATGGTTTAATAGTTTAACATGTAAAGGGTTTATAATAAATCACACGTTAAaaaCGATTAGACTAGAGTGTCAATAAAACAACGGTATTTTAAGTGTAAAGTGAAAATTTCAAATATTTAAAAGACCAACAATTGGCGAAGGCGGTGTTAAGTGGCATACTGACATTGAGGCGCTAAAGCTTAGTAGCAAATAGGATTAGAAAC
OTU_145	11	0	0	0	0.000613121	0	0	0	k__Bacteria; p__Proteobacteria; c__Alphaproteobacteria; o__Rhodospirillales; f__Acetobacteraceae; g__Acidisoma; s__	TACGAAGGgggCTAGCGTTGCTCGGAATGACTGGGCGTAAAGGGCGCGTAGGCGGCGGCCAAAGTCAGGCGTGAAATTCCTGGGCTCAACCTGGgggCTGCGTTTGATACTTGGTTGCTTGAGTGGGGAAGAGGGTCGTGGAATTTCCAGTGTAGAGGTGAAATTCGTAGATATTGGGAAGAACACCGGTGGCGAAGGCGGCGACCTGGTCCTTGACTGACGCTGAGGCGCGAAAGCGTGGGGAGCAAAC
OTU_146	9	0	0	0	0.000501644	0	0	0	k__Archaea; p__Euryarchaeota; c__Thermoplasmata; o__Thermoplasmatales; f__BSLdp215; g__; s__	TACCCGCAGCTCAAGTGGTGGCCACTATTATTGAGCCTAAAGCGTCCGTAGCCGGTCTTGTAAATCTCTGGGTAAATCCCGCCGCTCAACGGCGGGAAGACTGGAgagaCTGCAAGACTAGGGATCGGGTGAGGTAAGAGGTACTCTTGGGGTAGGGGTAAAATCCTGTAATCCTAAGGGGACGACCGGTGGCGAAGGCGTCTTACTAGAACGACTCCGACGGTGAGGGACGAAGGCTAGGGGAGCAAAC
OTU_147	871	749	499	37	0.048548	0.0382338	0.0228104	0.00144216	k__Archaea; p__Crenarchaeota; c__Thermoprotei; o__YNPFFA; f__SK322; g__; s__	TACCAGCTCCGCGAGTGGTCGGGACGATTATTGAGCCTAAAGCGCTCGTAGCCGGTCCGGCAAGTCCTGTGCCAAATCCAACGGCTCAACCGTTGGGCCGCATGGGATACTGCCGGGCTAGGGAGCGGAAGAGGCCAGGGGTACTCCCGGGGTAGGGGCGAAATCCTATAATCCCGGGAGGACGACCAGTGGCGAAGGCGCCTGGCGTAGGACGCGTCCGAGCGGTGAGGGGCGAAAGGCTGGggggAGC
OTU_148	0	0	12	0	0	0	0.000548546	0	k__Bacteria; p__Firmicutes; c__Bacilli; o__Bacillales; f__Alicyclobacillaceae; g__; s__	GACGTAGGgggCGAGCGTTGTCCGGAATTACTGGGCGTAAAGGGTGCGTAGGCGGTCATGCAAGTCCGGGGTGAAAGACCGGCGCTCAACGCCGGgggTGCCTTGGAAACTGCATGACTTGAGTGCTGGAGAGGCAAGGGGAATTCCGCATGTAGCGGTGAAATGCGTAGATATGCGGAGGAATACCAGTGGCGAAGGCGCCTTGCTGGACAGCGACTGACGCTGAGGCACGAAAGCGTGGGGAGCAAAC
OTU_149	0	0	50	0	0	0	0.00228561	0	k__Bacteria; p__Acidobacteria; c__DA052; o__Ellin6513; f__; g__; s__	ATACGGGACGGGCAGCGTTGCTCGGAATGACTGGGCGTAAAGGGTCCGTAGGCGGTGCGGCAAGTCGGAAGTGAAATCCCGGGGCTCAACTCCGGGGCGGCTTCCGAAACTGCCGCGCTCGAGTGCGGGAGAGGGGAGTGGAATTGCCGGTGTAGCGGTGAAATGCGTAGATATCGGCAGGAACACCGGAGGCGAAGGCGGCTCCCTGGACCGCCACTGACGCTGAGGGACGAAAGCTGGgggAGCAAAC
OTU_150	118	35	905	492	0.00657711	0.00178663	0.0413695	0.0191768	k__Archaea; p__Crenarchaeota; c__MBGA; o__NRP-J; f__; g__; s__	TACCAGCTCCTCGAGTGGTCAGGACGATTATTGGGCCTAAAGCACCCGTAGCCGGTTCCGTAAGTCCTCTGTTAAATCCAACCGCCCAACGGTTGGCCTGCAGGGGATACTACGGGACTAGGAGGCGGGAGAGGCCGACGGTACTCCACGGGTGAGGGGTAAAATCCTTGATCCGTGGAAGACCACCAGTGGCGAAGGCGGTCGGCCAGAACGCGCTCGACGGTGAGGGGTGAAAGCTGGGGAGCGAACC
OTU_151	0	10	0	70	0	0.000510465	0	0.00272841	k__Archaea; p__Euryarchaeota; c__Thermoplasmata; o__Thermoplasmatales; f__Picrophilaceae; g__Thermogymnomonas; s__	CACCCGCAGCTCAAGTGGTGGTCACTTTTATTGAGCCTAAAGCGTTCGTAGCCGGTTGCGTAAATCTTCAGAAaaaTTCTTCCGCTCAACGGAAGATCCTCTGAAGAGACTGCGCGACTTGGGACTGGGTGAGGTTGAATGTACTTCTGGGGTAGGGGTAAAATCCTGTAATCCTAGAAGGACAACCGGTGGCGAAGGCGTTCAACTAGAACAGATCCGAGCGGTGGAGGAACGAGGGGCTAAGGGGAGC
OTU_152	0	2	0	0	0	0.000102093	0	0	Unassigned	GACGTAGGATGCGAGCGTTGTCCGGATTTATTGGGCGTAAAGAGTTCGTAGGCGGTCTGTTAAGTCTGATGTTAAAGATCGGGGCCCAACCCCGGGAGTGCATTGGAAACTGGCAGGCAGGGGCGAGTGGAATTCCCGGTGTAGCGGTGAAATGCGCAGATATCGGGAGGAACACCAGTGGCGAAGGCGGCTCGCTGGCCTGACCTGACGCTGAGGAGCGAAAGCGTGGGGAGCGAACAGGATTAGAAAC
OTU_153	0	9	0	0	0	0.000459418	0	0	Unassigned	TACGTAGGAGACGAGCGTTGTCCGGAGTTACTGGGCGTAAAGGGTGCGCAGGCGGCTGCgcgcgTGGCCGGGTGAAAGCTCTGGGCTTACCTCAGagagTGGCGGCCAGACGGCGCGGCTTGAGGCTGGGAGAGGGGCGTGGAACTCCGGGTGGAGCGGTGAAATGCGTAGAGATCCGGAAGAACACCGACGGCGCAGGCAGCGCCCTGGGCCAGACCTGACGCTCAGGCACGAAAGCGAGGGGAGCAAA
OTU_154	0	0	0	9	0	0	0	0.000350795	k__Bacteria; p__Proteobacteria; c__Alphaproteobacteria; o__Rhodospirillales; f__Rhodospirillaceae; g__; s__	TACGAAGGgggCGAGCGTTGTTCGGAATGACTGGGCGTAAAGGGCgcgcAGGCGGCGCGGCGAGTTGGGCGTGAAAGCCCCGGGCTCAACCCGGGAATGGCgcgcgATACTGCCGTGCTGGAGTTCGGGAGAGGAGCGTGGAATTCCCAGTGTAGAGGTGAAATTCGTAGATATTGGGAAGAACACCGGTGGCGAAGGCGGCGCTCTGGACCGAGACTGACGCTGAGGCGCGAAAGCGTGGGGAGCAAAC
OTU_155	0	32	0	0	0	0.00163349	0	0	k__Bacteria; p__Firmicutes; c__Clostridia; o__Clostridiales	TACGTAGGgggCGAGCGTTGTCCGGAATCACTGGGCGTAAAGGGCGTGTAGGCGGCTGTTCGTGTTGGGTGTGAAAGGCCACGGCTCAACTGTGGCATTGCACTCGAAACTGGGCGGCTTGAGGGTGGTAGAGGAGAGCGGAATTCCCGGTGTAGCGGTAAAATGCGTAGATATCGGGAGGAACACCAGTGGCGAAGGCGGCTctctGGGCCATCCCTGACGCTGAGGCGCGAAAGCTAGGGGAGCGAAC
OTU_156	0	0	0	17	0	0	0	0.000662613	k__Bacteria; p__Actinobacteria; c__Acidimicrobiia; o__Acidimicrobiales; f__; g__; s__	TACGTAGGGTGCAAGCGTTGTCCGGATTTATTGGGCGTAAAGAGCTCGTAGGCGGTTCGATAAGTCGGGTGTGAAACCcccAGGCTCAACCTGGGGCCGCCACTCGATACTGTCGTGACTAGAGTCCGGTAGGGGACCATGGAATTCCTGGTGTAGCGGTGAAATGCGCAGATATCAGGAGGAACACCAGCAGCGAAGGCGGTGGTCTGGGCCGGAACTGACGCTGAGGAGCGAAAGCGTGGGGAGCGAA
OTU_157	2	0	0	2	0.000111477	0	0	7.79545e-05	k__Bacteria; p__Proteobacteria; c__Gammaproteobacteria; o__Acidithiobacillales; f__Acidithiobacillaceae; g__Acidithiobacillus; s__	TACGGAGGGTGCGAGCGTTAATCGGAATTACTGGGCGTAAAGGGCGCGTAGGCGGTTCGTTACGTCTGCCGTGAAATCCCCGGGCTCAACCTGGGAATGGCGGTGGAAACGGGTGGACTAGAGTATGGGAGAGGGTGATGGAATTCCAGGTGTAGCGGTGAAATGCGTAGAGATCTGGAGGAACACCAGTGGCGAAGGCGGTCATCTGGCCCAATACTGACGCTGAGGCGCGAAAGCGTGGGGAGCAAAC
OTU_158	0	2	0	0	0	0.000102093	0	0	k__Bacteria; p__Proteobacteria; c__Gammaproteobacteria; o__Pseudomonadales; f__Moraxellaceae; g__Acinetobacter; s__	TACAGAGGGTGCGAGCGTAATCGGATTTACTGGGCGTAAAGCGTGCGTAGGCGGCTAATTGAGTCGGATGTGAAATCCCCGAGCTTAACTTGGGAATTGCATTCGATACTGGTTAGCTAGAGTGTGGGAGAGGATGGTAGAATTCCAGGTGTAGCGGTGAAATGCGTAGAGATCTGGAGGAATACCGATGGCGAAGGCAGCCATCTGGCCTAACACTGACGCTGAGGTACGAAAGCATGGGGAGCAAACA
OTU_159	76	224	3	403	0.00423611	0.0114344	0.000137137	0.0157078	k__Archaea; p__Crenarchaeota; c__MBGA; o__; f__; g__; s__	TACCAGCTCCCCGAGTGGTCGGGACGATTATTGGGCCTAAAGCATCCGTAGCCGGCTCCATAGGTCTCTTGTTAAATCCAACGGCTCAACCGTTGGACTGCAGGAGATACCATGAAGCTAGGgggCGGGAGAGGCGAACGGTACTCCATGGGGTAGGGGTAAAATCCTTGATCCATGGAAGACCACCAGTGGCGAAGGCGGTTCGCTAGAACGCGCCCGACGGTGAGGGATGAAAGCTGGgggAGCGAAC
OTU_160	0	3	0	0	0	0.000153139	0	0	k__Bacteria; p__Proteobacteria; c__Gammaproteobacteria; o__Pseudomonadales; f__Moraxellaceae; g__Moraxella; s__	TACAGAGGGTGCAAGCGTTAATCGGAATTACTGGGCGTAAAGCgcgcgTAGGTGGTTATTTAAGTCAGATGTGAAAGCCCCGGGCTTAACCTGGGAACTGCATCTGATACTGGATAACTAGAGTAGGTGAGAGGGGAGTAGAATTCCAGGTGTAGCGGTGAAATGCGTAGAGATCTGGAGGAATACCGATGGCGAAGGCAGCTCCCTGGCATCATACTGACACTGAGGTGCGAAAGCGTGGGTAGCAAAC
OTU_161	13	2	6	0	0.000724597	0.000102093	0.000274273	0	k__Bacteria; p__Firmicutes; c__Clostridia; o__Clostridiales; f__; g__; s__	GACGTAGGgggCGAGCGTTGTCCGGAGTGACTGGGCGTAAAGGGCGTGTAGGCGGCTAGGTACGTCGGGAGTGAAAGGCGCGGGCTCAACCTGCGGAGTGCTTTCGAAACGGTCTAGCTGGAGGGCCGGAGAGGGAAGCGGAATTGCCGGTGTAGCGGTGAAATGCGTAGAGATCGGCAGGAACACCAGTGGCGAAGGCGGCTTCCTGGACGGCACCTGACGCTGAGGCGCGAAAGCGTGGGGAGCGAAC
OTU_162	0	8	0	14	0	0.000408372	0	0.000545681	k__Bacteria; p__Proteobacteria; c__Deltaproteobacteria; o__Syntrophobacterales; f__Syntrophobacteraceae; g__; s__	GACGGAGGGTGCGAGCGTTGTTCGGATTGACTGGGCGTAAAGGGCGTGTAGGCGGTTGGTCAAGTCTGGTGTGAAAGCCCGGGGCTCAACTCCGGAAGGGCACTGGAAACTAGCCAGCTAGAGCGCGAgagagGAGGGTGGAATTCCTGGTGTAGCGGTGAAATGCGTAGATATCAGGAGGAACACCGGTGGCGAAGGCGGCCCTCTGGCTCGTTGCTGACGCTGGAGAACGCGAAAGCGTGGGGAGCAA
OTU_163	0	12	0	0	0	0.000612557	0	0	k__Bacteria; p__Acidobacteria; c__DA052; o__Ellin6513; f__; g__; s__	AACGTAGGgggCCAGCGTTGCTCGGAATTACTGGGCGTAAAGGGTCCGTAGGCGGTGCGGCAAGTCGGAAGTGAAATCTCCGGGCTTAACCCGGAGGCTGCTCCCGAAACTGCCGTGCTAGAGGATGAgagagGCAAGTGGAATTGCGGGTGTAGCGGTGAAATGCGTAGATATCCGCAGGAACATCCGAGGCGAAAGCGGCTTGCTGGATCATTCTGACGCTGAGGGACGAAAGCTAGGGGAGCAAACA
OTU_164	95	134	0	259	0.00529513	0.00684022	0	0.0100951	k__Archaea; p__Crenarchaeota; c__MBGA; o__; f__; g__; s__	TACCAGCTCCCCGAGTGGTCGGGACGATTATTGGGCCTAAAGCATCCGTAGCCGGCTCCATAGGTCTCTTGTTAAATCCAACGGCTCAACCGTTGGACTGCAGGAGATACCATGAAGCTAGGgggCGGGAGAGGCGAACGGTACTCCATGGGTAGGGGTAAAATCCTTTGATCCATGGAAGACCACCAGTGGCGAAGGCGGTTCGCTAGAACGCGCCCGACGTGAGGGATAGAAAGCTGGgggAGGCGAA
OTU_165	0	7	0	0	0	0.000357325	0	0	k__Bacteria; p__Acidobacteria; c__DA052; o__Ellin6513; f__; g__; s__	GACGTGGggggCCAGCGTTGCTCGGAATTACTGGGTGTAAAGGGTCAGTAGGCGGTGTGGCAAGTCGGGAGTGAAATCTCTGGGCTTAACTCAGAGACTGCTTCCGAAACTGCTGTGCTTGAGTGTGGGAGAGGCGCGTGGAATTGCAGGTGTAGCGGTGAAATGCGTAGATATCTGCAGGAACACCCGTGGCGAAAGCGGCgcgcTGGACCACAACTGACGCTGAATGACGAAAGCTAGGGGAGCAAAC
OTU_166	0	0	9	0	0	0	0.00041141	0	k__Bacteria; p__Firmicutes; c__Clostridia; o__Clostridiales; f__Sulfobacillaceae; g__Sulfobacillus; s__	GACGTAGGgggCGAGCGTTGTCCGGAATGACTGGGCGTAAAGGGCGTGTAGGCGGTTCGGTACGTAGCGGTTTTAAGCCGCCGGCTCAGCCGGCGGAGGGCGGCTAAACGGCCGAGCTGGAGGGCAGGAGAGGTGCGGGGAATTCCTGGTGGAGCGGTGAAATGCGTAGAGATCAGGAAGAACACCGGTGGCGAAGGCGCCGCACTGGACTGGCCCTGACGCTGAGGCGCGACAGCGTGGGGAGCGAACG
OTU_167	0	2	1	8	0	0.000102093	4.57122e-05	0.000311818	k__Bacteria; p__Acidobacteria; c__Acidobacteriia; o__Acidobacteriales; f__Acidobacteriaceae; g__; s__	TACGAGGgggCAAGCGTTGTTCGGAATTATTGGGCGTAAAGGGTGCGTAGGCGGTTTGGTAAGTCTTGtgtgAAATCTCCGGGCTTAACTCGGAGTCTGCACAAGAAACTGCCAGGCTTGAGTGTGGGAGAGGTGAGTGGAATTCCTGGTGTAGCGGTGAAATGCGTAGATATCAGGAGGAACACCGGTGGCGAAAGCGGCTCACTGGACCACAACTGACGCTGATGCACGAAAGCTAGGGGAGCAAACA
OTU_168	2	1	0	2	0.000111477	5.10465e-05	0	7.79545e-05	k__Bacteria; p__Bacteroidetes; c__Flavobacteriia; o__Flavobacteriales; f__[Weeksellaceae]; g__Cloacibacterium; s__	TACGGAGGGTGCAAGCGTTATCCGGATTTATTGGGTTTAAAGGGTCCGTAGGCGGACTTATAAGTCAGTGGTGAAAGCCTGTCGCTTAACGATAGAACTGCCATTGATACTGTAAGTCTTGAGTATATTTGAGGTAGCTGGAATAAGTAGTGTAGCGGTGAAATGCATAGATATTACTTAGAACACCAATTGCGAAGGCAGGTTACCAAGATATAACTGACGCTGAGGGACGAAAGCGTGGGGAGCGAAC
OTU_169	0	9	0	1	0	0.000459418	0	3.89772e-05	k__Bacteria; p__Cyanobacteria; c__Chloroplast; o__Chlorophyta; f__; g__; s__	GACGGAGGATGCAAGCGTTATCCGGAATGATTGGGCGTAAAGCGTCTGTAGGTGGTTTATTAAGTCTACTGTTAAAGATTAGGGCTTAACCCTGAGTCGGCAGTAGAAACTAATGAGCTTGAGTACGGTAGGGGCAGAGGGAATTCCCGGTGTAGCGGTGAAATGCGTAGAGATCGGGAAGAACACCAATGGCGAAAGCACTCTGCTGGGCCGAAACTGACACTCAGAGACGAAAGCTAGGGGAGCGAAT
OTU_170	0	7	0	0	0	0.000357325	0	0	k__Bacteria; p__Cyanobacteria; c__4C0d-2; o__MLE1-12; f__; g__; s__	GACGTAGGATGCAAGCGTTGTCCGGATTTATTGGGCGTAAAGAGTTCGTAGGCGGTTCGTTAAGTCTGGTGTTAAAGACCGGGGCTCAACCTCGGGATCGCATTGGATACTGGCGGACTGGAGTGCAGTAGAGGCAAGCGGAATTCCCAGTGTAGCGGTGAAATGCGTAGATATTGGGAAGAACACCGGTGGCGCAAGCGGCTTGCTGGGCTGTAACTGACGCTGAGGAACGAAAGCTAGGGGAGCGAAT
OTU_171	0	13	0	0	0	0.000663604	0	0	Unassigned	TACGGAAGGGGCTAGTGTTACTCGTCTTGACTGGGCGTAAAGGGTACGTAGACTGTTTATTAAGTTCTAAGTTAAATTAATTAAaaaaaGCTTTTAAAACTGTTAAACTAGAGTAAATTTAAAGATAGTGGAACTTTTAATGTAGAGATGAAATGCGTAAATATTAGAGGGAAGATCAAAGGCAAAGGCAACTATCTGGTTTTACTGACGTTGAGGTACGAAGGCATAGGTATCGAACAGGATTAGAAAC
OTU_172	0	71	0	13	0	0.0036243	0	0.000506704	k__Bacteria; p__Acidobacteria; c__Solibacteres; o__Solibacterales; f__; g__; s__	TACGTAGGCAGCAAGCGTTGTTCGGAGTTACTGGGCGTAAAGAGTGCGTAGGCGGTTCTCTAAGTTTGGTGTGAAATCTCCCGGCTTAACTGGGAGGGTGCGCCGAAAACTGGAGGGCTAGAGTGTGGGAGAGGTAAGCGGAATTCCCGGTGTAGCGGTGAAATGCGTAGATATCGGGAGGAACACCTGTGGTGTAGACGGCTTACTGGACCATGAACTGACGCTGGAGGCAACGGAAAGCCGTGGGTAG
OTU_173	0	18	67	0	0	0.000918836	0.00306272	0	Unassigned	TACGTAGGgggCGAGCGTTCTCCGGAATGACTGGGCGTAAAGGGCACGCAGGCGGTCGCGTGCGTGTCGGGTGAAAGTTCCCGCGTGAATCGGGAAGGGTCTCGGCAAACGGCGCGACTTGAGAGCGAgagagGACATGGAATTCCTGGTGGAGCGGTGAAATGCGTAGAGATCAGGAAGAACACCGAAGGCGAAGGCAGTGTCCTGGCTCGTCTCTGACGCTCGAGGTGACGGAAGGCTGGGGAGCAAA
OTU_174	0	3	0	7	0	0.000153139	0	0.000272841	k__Bacteria; p__Actinobacteria; c__Actinobacteria; o__Actinomycetales; f__; g__; s__	TACGTAGGGCGCGAGCGTTGTCCGGATTTATTGGGCGTAAAGAGCTCGTAGGCGGCCTGTCGCGTCCGCTGTGAAATCCCGGGGCTTAACCCCGGGCGTGCAGTGGATACGGGCTGGCTGGAGGCAGGCAGGGGAGAACGGAATTCCCGGTGTAGCGGTGAAATGCGCAGATATCGGGAGGAACACCGGTGGCGAAGGCGGTTCTCTGGGCCTGTCCTGACGCTGAGGAGCGAAAGCGTGGGGAGCGAAC
OTU_175	0	18	0	0	0	0.000918836	0	0	Unassigned	TACGAAGAGGACAAGTGTTATTCGTCGTGACTGGGTGTAAAGGGTTTGTAGGTGGTTATTTAAGTTTTAAATTAAaaaTTAAATAATGAATTTAATCAAATTtttAATACTATTTAACTAGAGTCTAATTGAAAATAATTGTATTTTGAGTGTAAAGGTGACATTttttAATATTCAAAAGACAGACAAAAGGCGAAAGCTAATTATTTAAATTAGTACTGACACTGAGAAACAAAAGCATAGGGAGCAA
OTU_176	0	0	0	6	0	0	0	0.000233863	k__Bacteria; p__Planctomycetes; c__Phycisphaerae; o__CPla-3; f__; g__; s__	TACAGAGGTCCCAAGCGTTACTGAGATTCACTGGGTTTAAAGGGTGCGTAGGTGGCGCGTTAAGTCAGTTGTGAAATCCCCGGGCTCAACCCGGGAATTGCTTCTGATACTGGCGTGCTTGAGGCCGGTATAGGTTACTGGAACGGACGGTGGAGCGGTGAAATGCGTAGATATCGTCTGGAACGCCAGTGGTGAAGACGGGTAACTGGGCCGGTTCTGACACTGAGGCACGAAAGCGTGGGTAGCGAAC
OTU_177	0	2	0	3	0	0.000102093	0	0.000116932	Unassigned	TACGAGTAGTGCAAGTGTTATTCCTCTTGATTGGGCGTAAAGGGTgtgtAGGCGGTATATTAAGTTAGAAATAAaaaCTATGCATATCAATTGAATGTTTCTAATACTAATATACTTGAGTAATAATAAAGATAGTGGAACTTCTAATATCAGAGTTAAAATGCGTTTACATTAGAAAGAACCCCAAAGGCGAAGGCAACTATCTAATTATTTCTGACGCTGAGACACGAAAGCATGGGGATCGAATCGG
OTU_178	0	0	0	20	0	0	0	0.000779545	k__Bacteria; p__Planctomycetes; c__Planctomycetia; o__Gemmatales; f__Gemmataceae; g__; s__	GACGAACCGTGCGAACGTTGTTCGGATTCACTGGGCTTAAAGGGCGCGTAGGCGGACGGTCAAGTCAGGGGTGAAATCCTCCAGCTCAACTGGAGAAGTGCCTTTGATACTGGTCGTCTTGAGGGAGGTAGGGGCATGTGGAACTTCCGGTGGAGCGGTGAAATGCGTAGATATCGGAAGGAACGCCGGTGGCGAAAGCGACGTGCTGGACCTCTTCTGACGCTGAGGCGCGAAAGCTAGGGGAGCGAAC
OTU_179	0	4	0	0	0	0.000204186	0	0	k__Bacteria; p__Verrucomicrobia; c__[Pedosphaerae]; o__[Pedosphaerales]; f__auto67_4W; g__; s__	TACAGAGGTCCCAAGCGTTGTTCGGATTCACTGGGCGTAAAGGGTGCGTAGGCGGCCAGGTAAGTTTGATGTGAAATCCCGCAGCTCAACTGCGGAACTGCATTGGATACTATCTGGCTCGAGGAATGGAGGGGAGACTGGAATTCTCGGTGTAGCAGTGAAATGCGTAGATATCGAGAGGAACACCAGTGGCGAAGGCGAGTCTCTGGACATTTCCTGACGCTCAGGCACGAAAGCCAGGGGAGCAAAC
OTU_180	0	3	0	0	0	0.000153139	0	0	k__Bacteria; p__Proteobacteria; c__Gammaproteobacteria; o__Xanthomonadales; f__Xanthomonadaceae; g__; s__	TACGAAGGGTGCAAGCGTTAATCGGAATTACTGGGCGTAAAGCGTGCGTAGGTGGTTCTTTAAGTCTGCTGTGAAATCCCCGGGCTCAACCTGGGAATGGCAGTGGATACTGGAGAGCTAGAGTGTGAgagagGATGGTGGAATTCCCGGTGTAGCGGTGAAATGCGTAGAGATCGGGAGGAACATCAGTGGCGAAGGCGGCCATCTGGCTCAACACTGACACTGAGGCACGAAAGCGTGGGGAGCAAAC
OTU_181	161	958	1	1019	0.00897386	0.0489025	4.57122e-05	0.0397178	k__Archaea; p__Crenarchaeota; c__MBGA; o__; f__; g__; s__	TACCAGCTCCCCGAGTGGTCGGGACGATTATTGGGCCTAAAGCATCCGTAGCCGGCTCCATAGGTCTCTTGTTAAATCCAACGGCTCAACCGTTGGACTGCAGGAGATACCATGAAGCTAGGgggCGGGAGAGGCGAACGGTACGTCCATGGGTAGGGTAAAATCCTTTGATCCATGGAAGACCACCAGTGGCGAAGGCGGTTCGCTAGAACGCGCCCGACGGTGAGGGATGAAAGCTGGgggAGCGAAC
OTU_182	0	5	0	420	0	0.000255232	0	0.0163704	k__Bacteria; p__Proteobacteria; c__Gammaproteobacteria; o__Chromatiales; f__; g__; s__	GACGGggggTGCAAGCGTTAATCGGAATTACTGGGCGTAAAGCGCACGTAGGCGGCTGAATAAGTCGGTTGTGAAATCCCCGGGCTAACCTGGGAAGGGCAGTCGATACTGTTCGGCTAGAGTATGGTAGAGGGAAGTGGAATTCCCGGTGTAGCGGTGAAATGCGTAGATATCGGGAGGAACACCAGTGGCGAAGGCGACTTCCTGGACCAATACTGACGCTGAGGTGCGAAAGCGTGGGAGCAACAGG
OTU_183	327	321	282	21	0.0182264	0.0163859	0.0128908	0.000818522	k__Archaea; p__Crenarchaeota; c__Thermoprotei; o__YNPFFA; f__SK322; g__; s__	TACCAGCTCCGCGAGTGGTCGGGACGATTATTGAGCCTAAAGCGCTCGTAGCCGGTCCGGCAAGTCCTGTGCCAAATCCAACGGCTCAACCGTTGGGCCGCATGGGATACTGCCGGGCTAGGGAGCGGAAGAGGCCGAGGGGTACTCCCGGGGTAGGGCGAAATCCTATAATCCCGGGAGGACGACCAGTGGCGAAGGCGCCTGGCTAGGACGCGTCCGAGCGGTGAGGGGCGAAAGGCTGGgggAGCGA
OTU_184	3	0	0	0	0.000167215	0	0	0	k__Archaea; p__[Parvarchaeota]; c__[Micrarchaea]; o__[Micrarchaeles]; f__; g__; s__	TACCGGCAGCACAAGTGGTATCCACGATTATTGGGCTTAAAGCGCCCGTAGCTGGCTGATGCCGTCCCATGTGAAATATTGGCGCTCAACGTCAATGCGTGCATGGGATACCCATCGGCTAGGGAGTGGGTTGGGTCAGGAGTACTTATGGgggAGGAGCTAAATCCTATAATCCCATAAGGACTAACGGTGGCGAAGGCGCCTGACCAGAACACATCCGACAGTGAGGGACGAAGGCTAGGAGAACGAA
OTU_185	0	2	0	0	0	0.000102093	0	0	k__Bacteria; p__[Thermi]; c__Deinococci; o__Thermales; f__Thermaceae; g__Meiothermus; s__	TACGGAGGGTGCGAGCGTTACCCGGATTTACTGGGTGTAAAGGGCGTGTAGGCGGTCtctcAAGTCCGATGCTAAAGACCGAAGCTCAACTTCGGgggTGCGTTGGATACTGTGAGGCTAGACGGTCGGAGAGGGTAGCGGAATTTCCGGAGTAGCGGTGAAATGCGCAGATACCGGAAGGAACGCCAATAGCGAAAGCAGCTACCTGGACGATTTGTGACGCTGAGGCGCGAAAGCGTGGGGAGCAAAC
OTU_186	0	16	6	216	0	0.000816743	0.000274273	0.00841908	k__Archaea; p__Crenarchaeota; c__MBGA; o__NRP-J; f__; g__; s__	TACCAGCTCCTCGAGTGGTCAGGGCGTTATTGGGCCTAAAGCATCCGTAGCCGGCTCAGTAGGTCTCCTGTTAAATCCAACGGCTTAACCGTTGGCTTGCAGGAGATACCGCTGGGCTAGGAGGCGGGAGAGGCGGACGGTACTCCACGGGGTAGGGGTAAAATCCTTGATCCGTGGAAGACCACCAGTGGCGAAGGCGGTCCGCCAGAACGCGCTCGACGGTGAGGGATGAAAGCTGGgggAGCGAACC
OTU_187	0	0	0	7	0	0	0	0.000272841	k__Bacteria; p__Actinobacteria; c__Actinobacteria; o__Actinomycetales; f__Mycobacteriaceae; g__Mycobacterium; s__	TACGTAGGGTGCGAGCGTTGTCCGGAGTTACTGGGCGTAAAGAGCTCGTAGGCGGTTTTGTCGCGTGTTCGTGGAATGCCACAGCTTAACTGTGGGCGTGCGGGCGATACGGGCAGACTAGAGTGCTGCAGGgggAGACTGGAATTCCTGGTGTAGCGGTGGAATGCGCAGATATCAGGAGGAACACCGGTGGCGAAGGCGGGTCTCTGGGCAGTAACTGACGCTGAGGAGCGAAAGCGTGGGGAGCGAA
OTU_188	6	0	28	0	0.00033443	0	0.00127994	0	Unassigned	TACCGGCGGCACGAGTGGTGTCCGCGATTATTGGGCTTAAAGCGTCCGTAGCCGGTTAGAACCGTCTCATGTGAAATATTGCCGCTTAACGGCAATGCGTGCATGAGATACCTTCTGACTAGGGAGTGGGAGAGGTTGAGAGTATCTTAGTGGgggTAAGGGGTTAAATCCTGTAATCCCATAAGGACTACCTGTGGCGAAGGCGCTCAACCAGAACACATCCGACGGTGAGTGACGAAGGCTAGGAGAA
OTU_189	0	22	115	0	0	0.00112302	0.0052569	0	k__Bacteria; p__Chloroflexi; c__Ktedonobacteria; o__Thermogemmatisporales; f__Thermogemmatisporaceae; g__; s__	TACGTAGGgggCGAGCGTTGTCCGGAGTTACTGGGCGTAAAGGGCACGCAGGCGGTGCTGCGCGTTTGGGGTGACAGCTCCCGGCTTCACTGGGAGAAGGCTTCAAAGACGGCAGCACTTGAGGACTGGAGAGGGAACGGGAACTCCTGGTGGAGCGGTGAAATGCGTAGAGATCAGGAAGAACAGCCGAAGGCGAAGCACGTTCCTGGACAGGACCTGACGCTGCAGGTGCGACAGCCAGGGGAGCAAA
OTU_190	0	2	2	1	0	0.000102093	9.14244e-05	3.89772e-05	k__Bacteria; p__Proteobacteria; c__Deltaproteobacteria; o__Syntrophobacterales; f__Syntrophobacteraceae; g__; s__	GACGGAGGGTGCAAGCGTTGTTCGGATTGACTGGGCGTAAAGGGCGTGTAGGCGGTTGGTTAAGTCTGGTGTGAAAGCCCGGGGCTCAGCTTCGGAAGTGCACCGGAAACTGGCCGGCTGGAGCGCGGTAGAGGAGGGTGGAATTCCTGGTGTAGCGGTGAAATGCGTAGATATCAGGAGGAACACCGGTGGCGAAGGCGGCCCTCTGGACCGTTGCTGACGACTGGAGAACGGTCGAAAGCGTGGGGAG
Total	17941	19590	21876	25656
Edgar RC. (2013). UPARSE: highly accurate OTU sequences from microbial amplicon reads. Nat. Methods 10:996–8.
DeSantis TZ, Hugenholtz P, Larsen N, Rojas M, Brodie EL, Keller K, et al. (2006). Greengenes, a chimera-checked 16S rRNA gene database and workbench compatible with ARB. Appl. Environ. Microbiol. 72:5069–72.

## Sheet: Table S4
Table S4 - Relative taxa abundance of the four communities containing Chthonomonas calidirosea. Note each entry does not correspond to a single OTU but to the closest assignable taxonomic clade, therefore a class-level entry, for example, may contain several OTUs, while OTUs with closer resemblance to refernce sequences in the data may be assigned to a family-level entry.
Taxon	Sites
	TKA	WRG	WKT	TKT
Unassigned;Other;Other;Other;Other;Other	0.0753581	0.0366514	0.120314	0.0201123
k__Archaea;p__Crenarchaeota;c__MBGA;o__;f__;g__	0.103896	0.262838	0.0313129	0.434051
k__Archaea;p__Crenarchaeota;c__MBGA;o__NRP-J;f__;g__	0.0300429	0.0200102	0.140245	0.142735
k__Archaea;p__Crenarchaeota;c__Thermoprotei;o__;f__;g__	0	0	0.0854818	0
k__Archaea;p__Crenarchaeota;c__Thermoprotei;o__Sulfolobales;f__Sulfolobaceae;g__	0.126749	0.000816743	0.00127994	3.89772e-05
k__Archaea;p__Crenarchaeota;c__Thermoprotei;o__Sulfolobales;f__Sulfolobaceae;g__Metallosphaera	0.00401315	0	0	0
k__Archaea;p__Crenarchaeota;c__Thermoprotei;o__YNPFFA;f__SK322;g__	0.45906	0.434507	0.303895	0.0294668
k__Archaea;p__Crenarchaeota;c__pUWA2;o__;f__;g__	0.0259183	0.000510465	0	0.000116932
k__Archaea;p__Euryarchaeota;c__Thermoplasmata;o__E2;f__[Methanomassiliicoccaceae];g__	0	0.000306279	0	0.00109136
k__Archaea;p__Euryarchaeota;c__Thermoplasmata;o__Thermoplasmatales;f__BSLdp215;g__	0.000501644	0.000153139	0	0.00280636
k__Archaea;p__Euryarchaeota;c__Thermoplasmata;o__Thermoplasmatales;f__Picrophilaceae;g__Thermogymnomonas	5.57383e-05	0.00760592	0	0.0421734
k__Archaea;p__[Parvarchaeota];c__[Micrarchaea];o__[Micrarchaeles];f__;g__	0.000167215	0	0	0
k__Bacteria;p__AD3;c__ABS-6;o__;f__;g__	0	0.00622767	4.57122e-05	0.0110695
k__Bacteria;p__Acidobacteria;c__Acidobacteriia;o__Acidobacteriales;f__Acidobacteriaceae;g__	0	0.00755487	9.14244e-05	0.000545681
k__Bacteria;p__Acidobacteria;c__Acidobacteriia;o__Acidobacteriales;f__Acidobacteriaceae;g__Edaphobacter	5.57383e-05	0.000255232	0	0.00608045
k__Bacteria;p__Acidobacteria;c__Acidobacteriia;o__Acidobacteriales;f__Koribacteraceae;g__Candidatus Koribacter	0	0.00183767	0	0
k__Bacteria;p__Acidobacteria;c__DA052;o__Ellin6513;f__;g__	0	0.00153139	0.0450265	0
k__Bacteria;p__Acidobacteria;c__Solibacteres;o__Solibacterales;f__;g__	0	0.0229199	4.57122e-05	0.00397568
k__Bacteria;p__Acidobacteria;c__Solibacteres;o__Solibacterales;f__Solibacteraceae;g__	0	0.00877999	0.0329585	0.00113034
k__Bacteria;p__Acidobacteria;c__Solibacteres;o__Solibacterales;f__Solibacteraceae;g__Candidatus Solibacter	0	0.00796325	0	0
k__Bacteria;p__Acidobacteria;c__TM1;o__;f__;g__	0	0.0135784	0.00173706	0.0047942
k__Bacteria;p__Actinobacteria;c__Acidimicrobiia;o__Acidimicrobiales;f__;g__	0.0865058	0.013221	0.0107424	0.0161366
k__Bacteria;p__Actinobacteria;c__Acidimicrobiia;o__Acidimicrobiales;f__Acidimicrobiaceae;g__	0.00144919	0	0	0
k__Bacteria;p__Actinobacteria;c__Actinobacteria;o__Actinomycetales;Other;Other	0	0.0228688	0	0.000779545
k__Bacteria;p__Actinobacteria;c__Actinobacteria;o__Actinomycetales;f__;g__	0	0.00408372	0	0.000818522
k__Bacteria;p__Actinobacteria;c__Actinobacteria;o__Actinomycetales;f__Micromonosporaceae;g__	0	0	0	0.000389772
k__Bacteria;p__Actinobacteria;c__Actinobacteria;o__Actinomycetales;f__Mycobacteriaceae;g__Mycobacterium	0	0.000459418	0	0.0340271
k__Bacteria;p__Actinobacteria;c__Actinobacteria;o__Actinomycetales;f__Thermomonosporaceae;Other	0	0.000255232	0	0.000116932
k__Bacteria;p__Actinobacteria;c__Thermoleophilia;o__Solirubrobacterales;Other;Other	0	0	0	0.00042875
k__Bacteria;p__Actinobacteria;c__Thermoleophilia;o__Solirubrobacterales;f__;g__	0.000613121	0.00132721	0.000548546	0.00194886
k__Bacteria;p__Actinobacteria;c__Thermoleophilia;o__Solirubrobacterales;f__Conexibacteraceae;Other	0	0.00173558	9.14244e-05	0.000194886
k__Bacteria;p__Armatimonadetes;c__Armatimonadia;o__FW68;f__;g__	0.00178362	0	0	0
k__Bacteria;p__Armatimonadetes;c__Chthonomonadetes;o__Chthonomonadales;f__Chthonomonadaceae;g__Chthonomonas	5.57383e-05	0.000408372	0.003017	0.000116932
k__Bacteria;p__Bacteroidetes;c__Flavobacteriia;o__Flavobacteriales;f__[Weeksellaceae];g__Cloacibacterium	0.000111477	5.10465e-05	0	7.79545e-05
k__Bacteria;p__Bacteroidetes;c__[Saprospirae];o__[Saprospirales];f__Chitinophagaceae;g__	0	5.10465e-05	0.00287987	0
k__Bacteria;p__Chloroflexi;c__Ktedonobacteria;o__Thermogemmatisporales;f__Thermogemmatisporaceae;g__	0	0.00898418	0.0326842	0
k__Bacteria;p__Chloroflexi;c__Ktedonobacteria;o__Thermogemmatisporales;f__Thermogemmatisporaceae;g__Thermogemmatispora	0	5.10465e-05	0.00438837	0
k__Bacteria;p__Chloroflexi;c__SHA-26;o__;f__;g__	0	0.00296069	0.00351984	0.00775647
k__Bacteria;p__Chloroflexi;c__TK10;o__B07_WMSP1;f__;g__	0	0	0.000868532	0
k__Bacteria;p__Chloroflexi;c__TK17;o__;f__;g__	0	0.000459418	0	0
k__Bacteria;p__Chloroflexi;c__Thermomicrobia;o__Thermomicrobiales;f__;g__	0	0	0.000959956	0
k__Bacteria;p__Cyanobacteria;c__4C0d-2;o__MLE1-12;f__;g__	0	0.000357325	0	0
k__Bacteria;p__Cyanobacteria;c__Chloroplast;o__;f__;g__	0	0.0057172	0.000137137	0
k__Bacteria;p__Cyanobacteria;c__Chloroplast;o__Chlorophyta;f__;g__	0.00161641	0.000510465	0	3.89772e-05
k__Bacteria;p__Firmicutes;c__Bacilli;o__Bacillales;f__Alicyclobacillaceae;g__	5.57383e-05	0.000918836	0.00530261	0.000350795
k__Bacteria;p__Firmicutes;c__Bacilli;o__Bacillales;f__Alicyclobacillaceae;g__Alicyclobacillus	0.000111477	0.000102093	0.00137137	0
k__Bacteria;p__Firmicutes;c__Bacilli;o__Bacillales;f__Bacillaceae;g__	0	0.000255232	0	0
k__Bacteria;p__Firmicutes;c__Clostridia;o__Clostridiales;Other;Other	0	0.00163349	0	0
k__Bacteria;p__Firmicutes;c__Clostridia;o__Clostridiales;f__;g__	0.000724597	0.00102093	0.00041141	0.000935454
k__Bacteria;p__Firmicutes;c__Clostridia;o__Clostridiales;f__Sulfobacillaceae;g__	0.00590825	0.00658499	0.0146736	0.000623636
k__Bacteria;p__Firmicutes;c__Clostridia;o__Clostridiales;f__Sulfobacillaceae;g__Sulfobacillus	0.000724597	0.00306279	0.000639971	0
k__Bacteria;p__Firmicutes;c__Clostridia;o__Clostridiales;f__Sulfobacillaceae;g__YNPFFP6	5.57383e-05	0.000204186	0.000548546	0.000311818
k__Bacteria;p__GAL15;c__;o__;f__;g__	0	0	0.00639971	0.00128625
k__Bacteria;p__Nitrospirae;c__Nitrospira;o__Nitrospirales;f__[Leptospirillaceae];g__Leptospirillum	0	0.000102093	0	0.00198784
k__Bacteria;p__Planctomycetes;c__Phycisphaerae;o__CPla-3;f__;g__	0	0	0	0.000233863
k__Bacteria;p__Planctomycetes;c__Planctomycetia;o__Gemmatales;f__Gemmataceae;g__	0.000167215	0.00086779	0	0.00339102
k__Bacteria;p__Planctomycetes;c__Planctomycetia;o__Gemmatales;f__Isosphaeraceae;g__	0	0.000918836	0.000182849	0
k__Bacteria;p__Proteobacteria;c__Alphaproteobacteria;o__Rhizobiales;f__Hyphomicrobiaceae;g__Rhodoplanes	0	0.00107198	0	0
k__Bacteria;p__Proteobacteria;c__Alphaproteobacteria;o__Rhodospirillales;f__Acetobacteraceae;g__	0.0110362	0.00464523	0.00607972	0.00155909
k__Bacteria;p__Proteobacteria;c__Alphaproteobacteria;o__Rhodospirillales;f__Acetobacteraceae;g__Acidiphilium	0.0130985	0.000102093	0	0
k__Bacteria;p__Proteobacteria;c__Alphaproteobacteria;o__Rhodospirillales;f__Acetobacteraceae;g__Acidisoma	0.000613121	0	0	0
k__Bacteria;p__Proteobacteria;c__Alphaproteobacteria;o__Rhodospirillales;f__Acetobacteraceae;g__Acidisphaera	0.0151051	0.00663604	0.0140336	0.000935454
k__Bacteria;p__Proteobacteria;c__Alphaproteobacteria;o__Rhodospirillales;f__Rhodospirillaceae;g__	0	0.0453292	0.00681112	0.0312208
k__Bacteria;p__Proteobacteria;c__Deltaproteobacteria;o__Syntrophobacterales;f__Syntrophobacteraceae;g__	0.0064099	0.0216437	9.14244e-05	0.121882
k__Bacteria;p__Proteobacteria;c__Gammaproteobacteria;Other;Other;Other	0	0.000255232	0	0.0271282
k__Bacteria;p__Proteobacteria;c__Gammaproteobacteria;o__Acidithiobacillales;f__Acidithiobacillaceae;g__Acidithiobacillus	0.000111477	0	0	7.79545e-05
k__Bacteria;p__Proteobacteria;c__Gammaproteobacteria;o__Chromatiales;f__;g__	0	0.000306279	0	0.0201902
k__Bacteria;p__Proteobacteria;c__Gammaproteobacteria;o__Pseudomonadales;f__Moraxellaceae;g__Acinetobacter	0	0.000102093	0	0
k__Bacteria;p__Proteobacteria;c__Gammaproteobacteria;o__Pseudomonadales;f__Moraxellaceae;g__Moraxella	0	0.000153139	0	0
k__Bacteria;p__Proteobacteria;c__Gammaproteobacteria;o__Xanthomonadales;f__Xanthomonadaceae;g__	0	0.000153139	0	0
k__Bacteria;p__Verrucomicrobia;c__[Methylacidiphilae];o__Methylacidiphilales;f__Methylacidiphilaceae;g__Candidatus Methylacidiphilum	0.00245248	0.00086779	0.000319985	0.0245946
k__Bacteria;p__Verrucomicrobia;c__[Pedosphaerae];o__[Pedosphaerales];f__auto67_4W;g__	0	0.000204186	0	0
k__Bacteria;p__WPS-2;c__;o__;f__;g__	0.0254724	0.00520674	0.120863	0.000272841
k__Bacteria;p__[Thermi];c__Deinococci;o__Thermales;f__Thermaceae;g__Meiothermus	0	0.000102093	0	0

## Sheet: Table S5
Table S5 – Beta diversity of the four communities measured using Bray-Curtis, weighted and unweighted Unifrac matrices.
Bray-Curtis dissimilarity matrix of the four geothermal communities
Sites / Communities	TKT	WKT	WRG
TKT
WKT	0.83611
WRG	0.626354	0.601023
TKA	0.8204	0.5738	0.429698
Weighted Unifrac distance matrix of the four geothermal communities
Sites / Communities	TKT	WKT	WRG
TKT
WKT	0.372845
WRG	0.249501	0.259896
TKA	0.339272	0.311411	0.177024
Unweighted Unifrac distance matrix of the four geothermal communities
Sites / Communities	TKT	WKT	WRG
TKT
WKT	0.48879
WRG	0.386479	0.483573
TKA	0.434069	0.525992	0.515715

## Sheet: Table S6
Table S6 - Coverage of homologs from mapping reads onto protein coding genes (1 = above coverage threshold, 0 = below coverage threshold), and the total is summarized in totalIsolatePresent. UparseClusterSize reflects the total of UparseCluster which identifies UCLUST cluster of the gene sequence used (identified using IMG ID). Refer to the Supplementary Material section for detailed description …
IMG ID	presentP488	presentTKA	presentWRG	presentT49	totalIsolatePresent	UparseClusterSize	UparseCluster	annotation
T49.2525257955	1	1	1	1	4	2	,TKA.2545793989,T49.2525257955	Predicted acyltransferases
T49.2525257956	1	1	1	1	4	4	WRG.2545796909,T49.2525257956,P488.2545791054,TKA.2545793988,T49.2525257956	hypothetical protein
T49.2525257957	1	1	1	1	4	4	WRG.2545796908,T49.2525257957,TKA.2545793987,P488.2545791053,T49.2525257957	hypothetical protein
T49.2525257958	1	1	1	1	4	4	T49.2525257958,TKA.2545793986,P488.2545791052,WRG.2545796907,T49.2525257958	LSU ribosomal protein L31P
T49.2525257959	1	1	1	1	4	4	T49.2525257959,TKA.2545793985,P488.2545791051,WRG.2545796906,T49.2525257959	Predicted metal-dependent enzyme
T49.2525257960	1	1	1	1	4	4	T49.2525257960,TKA.2545793984,P488.2545791050,WRG.2545796905,T49.2525257960	Uncharacterized conserved protein
T49.2525257961	1	1	1	1	4	4	P488.2545791049,T49.2525257961,TKA.2545793983,WRG.2545796904,T49.2525257961	Uncharacterized protein conserved in bacteria
T49.2525257962	1	1	1	1	4	4	P488.2545791048,T49.2525257962,TKA.2545793982,WRG.2545796902,T49.2525257962	Predicted membrane-associated, metal-dependent hydrolase
T49.2525257963	1	1	1	1	4	4	T49.2525257963,TKA.2545793981,WRG.2545796901,P488.2545791047,T49.2525257963	ABC-type multidrug transport system, ATPase component
T49.2525257964	1	1	1	1	4	4	WRG.2545796900,P488.2545791046,T49.2525257964,TKA.2545793980,T49.2525257964	[protein release factor]-glutamine N5-methyltransferase (EC 2.1.1.-)
T49.2525257965	1	1	1	1	4	4	T49.2525257965,TKA.2545793979,P488.2545791045,WRG.2545796899,T49.2525257965	bacterial peptide chain release factor 1 (bRF-1)
T49.2525257966	1	1	1	1	4	6	WRG.2545796898,WRG.2545796894,T49.2525257966,TKA.2545793978,P488.2545791044,WRG.2545796897,T49.2525257966	hypothetical protein
T49.2525257967				1	1	3	P488.2545791043,T49.2525257967,TKA.2545793977,T49.2525257967	Type III restriction enzyme, res subunit.
T49.2525257968	1			1	2	2	T49.2525257968,TKA.2545793976,T49.2525257968	hypothetical protein
T49.2525257969	1			1	2	3	T49.2525257969,P488.2545791041,TKA.2545793975,T49.2525257969	tRNA nucleotidyltransferase (CCA-adding enzyme)
T49.2525257970	1			1	2	4	P488.2545791040,P488.2545791037,T49.2525257970,TKA.2545793974,T49.2525257970	hypothetical protein
T49.2525257971	1	1	1	1	4	8	P488.2545791039,P488.2545791035,WRG.2545796893,T49.2525257980,TKA.2545793965,WRG.2545796896,T49.2525257971,TKA.2545793973,T49.2525257971	Flagellar biosynthesis pathway, component FlhB
T49.2525257972				1	1	3	T49.2525257972,TKA.2545793972,P488.2545791038,T49.2525257972	DNA or RNA helicases of superfamily II
T49.2525257973				1	1	2	T49.2525257973,TKA.2545793971,T49.2525257973	HEPN domain.
T49.2525257974				1	1	2	T49.2525257974,TKA.2545793970,T49.2525257974	hypothetical protein
T49.2525257975				1	1	2	T49.2525257975,TKA.2545793969,T49.2525257975	TIGR04255 family protein
T49.2525257976				1	1	2	T49.2525257976,TKA.2545793968,T49.2525257976	Uncharacterized protein conserved in bacteria
T49.2525257977				1	1	2	T49.2525257977,TKA.2545793967,T49.2525257977	Adenine specific DNA methylase Mod
T49.2525257978				1	1	1	T49.2525257978,T49.2525257978	CAAX amino terminal protease family
T49.2525257979				1	1	2	T49.2525257979,TKA.2545793966,T49.2525257979	hypothetical protein
T49.2525257980	1	1	1	1	4	8	P488.2545791039,P488.2545791035,WRG.2545796893,T49.2525257980,TKA.2545793965,WRG.2545796896,T49.2525257971,TKA.2545793973,T49.2525257980	flagellar biosynthetic protein FlhB
T49.2525257981	1	1	1	1	4	4	P488.2545791034,WRG.2545796892,T49.2525257981,TKA.2545793964,T49.2525257981	Flagellar biosynthesis pathway, component FliR
T49.2525257982	1	1	1	1	4	4	P488.2545791033,WRG.2545796891,T49.2525257982,TKA.2545793963,T49.2525257982	flagellar biosynthetic protein FliQ
T49.2525257983	1	1	1	1	4	4	P488.2545791032,T49.2525257983,TKA.2545793962,WRG.2545796890,T49.2525257983	hypothetical protein
T49.2525257984	1	1	1	1	4	4	P488.2545791031,T49.2525257984,TKA.2545793961,WRG.2545796889,T49.2525257984	hypothetical protein
T49.2525257985	1	1	1	1	4	4	T49.2525257985,TKA.2545793960,P488.2545791030,WRG.2545796888,T49.2525257985	ADP-ribosylglycohydrolase
T49.2525257986	1	1	1	1	4	4	T49.2525257986,TKA.2545793959,P488.2545791029,WRG.2545796887,T49.2525257986	Fe-S cluster protector protein
T49.2525257987	1	1	1	1	4	4	P488.2545791028,T49.2525257987,TKA.2545793958,WRG.2545796886,T49.2525257987	Predicted hydrolases or acyltransferases (alpha/beta hydrolase superfamily)
T49.2525257988	1	1	1	1	4	4	P488.2545791027,WRG.2545796885,T49.2525257988,TKA.2545793957,T49.2525257988	apolipoprotein N-acyltransferase
T49.2525257989	1	1	1	1	4	4	T49.2525257989,TKA.2545793956,P488.2545791026,WRG.2545796884,T49.2525257989	Integral membrane protein (PIN domain superfamily)
T49.2525257990	1	1	1	1	4	4	P488.2545791025,WRG.2545796883,T49.2525257990,TKA.2545793955,T49.2525257990	2-C-methyl-D-erythritol 2,4-cyclodiphosphate synthase (EC 4.6.1.12)
T49.2525257991	1	1	1	1	4	4	WRG.2545796882,T49.2525257991,P488.2545791024,TKA.2545793954,T49.2525257991	heat-inducible transcription repressor HrcA
T49.2525257992	1	1	1	1	4	4	P488.2545791023,T49.2525257992,TKA.2545793953,WRG.2545796881,T49.2525257992	Molecular chaperone GrpE (heat shock protein)
T49.2525257993	1	1	1	1	4	4	T49.2525257993,TKA.2545793952,P488.2545791022,WRG.2545796880,T49.2525257993	phosphoglucosamine mutase (EC 5.4.2.10)
T49.2525257994	1	1	1	1	4	4	P488.2545791021,WRG.2545796879,T49.2525257994,TKA.2545793951,T49.2525257994	Esterase/lipase
T49.2525257995	1	1	1	1	4	4	P488.2545791020,T49.2525257995,TKA.2545793950,WRG.2545796878,T49.2525257995	Glutamate dehydrogenase/leucine dehydrogenase
T49.2525257996	1	1	1	1	4	4	T49.2525257996,TKA.2545793949,P488.2545791019,WRG.2545796877,T49.2525257996	Arylsulfatase A and related enzymes
T49.2525257997	1	1	1	1	4	4	T49.2525257997,WRG.2545796876,TKA.2545793948,P488.2545791018,T49.2525257997	Concanavalin A-like lectin/glucanases superfamily.
T49.2525257998	1	1	1	1	4	4	P488.2545791017,WRG.2545796875,T49.2525257998,TKA.2545793947,T49.2525257998	prepilin-type N-terminal cleavage/methylation domain
T49.2525257999	1	1	1	1	4	4	P488.2545791016,T49.2525257999,TKA.2545793946,WRG.2545796874,T49.2525257999	hypothetical protein
T49.2525258000	1	1	1	1	4	4	P488.2545791015,T49.2525258000,TKA.2545793945,WRG.2545796873,T49.2525258000	Predicted enzyme related to lactoylglutathione lyase
T49.2525258001	1	1	1	1	4	4	P488.2545791014,T49.2525258001,TKA.2545793944,WRG.2545796872,T49.2525258001	Predicted xylanase/chitin deacetylase
T49.2525258002	1	1	1	1	4	4	WRG.2545796871,T49.2525258002,P488.2545791013,TKA.2545793943,T49.2525258002	hypothetical protein
T49.2525258003	1	1	1	1	4	4	P488.2545791012,WRG.2545796870,T49.2525258003,TKA.2545793942,T49.2525258003	hypothetical protein
T49.2525258004	1	1	1	1	4	4	P488.2545791011,WRG.2545796869,T49.2525258004,TKA.2545793941,T49.2525258004	Uncharacterized protein conserved in bacteria
T49.2525258005	1	1	1	1	4	4	T49.2525258005,TKA.2545793940,P488.2545791010,WRG.2545796868,T49.2525258005	5-(carboxyamino)imidazole ribonucleotide synthase
T49.2525258006	1	1	1	1	4	4	WRG.2545796867,T49.2525258006,TKA.2545793939,P488.2545791009,T49.2525258006	5-(carboxyamino)imidazole ribonucleotide mutase
T49.2525258007	1	1	1	1	4	4	P488.2545791008,WRG.2545796866,T49.2525258007,TKA.2545793938,T49.2525258007	Arabinose efflux permease
T49.2525258008		1	1	1	3	2	T49.2525258008,TKA.2545793937,T49.2525258008	hypothetical protein
T49.2525258009	1	1	1	1	4	4	WRG.2545796864,P488.2545791004,T49.2525258009,TKA.2545793936,T49.2525258009	Tetratricopeptide repeat./TPR repeat.
T49.2525258010	1	1	1	1	4	4	T49.2525258010,TKA.2545793935,WRG.2545796863,P488.2545791003,T49.2525258010	Calcium/calmodulin dependent protein kinase II Association.
T49.2525258011	1	1	1	1	4	4	P488.2545791002,T49.2525258011,TKA.2545793934,WRG.2545796862,T49.2525258011	Cation/multidrug efflux pump
T49.2525258012	1	1	1	1	4	4	T49.2525258012,TKA.2545793933,P488.2545791001,WRG.2545796861,T49.2525258012	Multidrug resistance efflux pump
T49.2525258013	1	1	1	1	4	4	T49.2525258013,TKA.2545793932,WRG.2545796860,P488.2545791000,T49.2525258013	Outer membrane protein
T49.2525258014	1	1	1	1	4	4	P488.2545790999,T49.2525258014,TKA.2545793931,WRG.2545796859,T49.2525258014	Nucleoside phosphorylase
T49.2525258015	1	1	1	1	4	4	P488.2545790998,T49.2525258015,TKA.2545793930,WRG.2545796858,T49.2525258015	4-hydroxy-3-methylbut-2-enyl diphosphate reductase (EC 1.17.1.2)
T49.2525258016	1	1	1	1	4	4	T49.2525258016,TKA.2545793929,WRG.2545796857,P488.2545790997,T49.2525258016	hopanoid-associated sugar epimerase
T49.2525258017	1	1	1	1	4	4	P488.2545790996,T49.2525258017,TKA.2545793928,WRG.2545796856,T49.2525258017	hopanoid biosynthesis associated radical SAM protein HpnH
T49.2525258018	1	1	1	1	4	4	WRG.2545796855,P488.2545790995,T49.2525258018,TKA.2545793927,T49.2525258018	Formate-tetrahydrofolate ligase (EC 6.3.4.3)
T49.2525258019	1	1	1	1	4	4	WRG.2545796854,P488.2545790994,T49.2525258019,TKA.2545793926,T49.2525258019	uridine kinase (EC 2.7.1.48)
T49.2525258020	1	1	1	1	4	4	P488.2545790993,T49.2525258020,TKA.2545793925,WRG.2545796853,T49.2525258020	hypothetical protein
T49.2525258021	1	1	1	1	4	4	T49.2525258021,TKA.2545793924,P488.2545790992,WRG.2545796852,T49.2525258021	Type II secretory pathway, ATPase PulE/Tfp pilus assembly pathway, ATPase PilB
T49.2525258022	1	1	1	1	4	4	T49.2525258022,TKA.2545793923,P488.2545790991,WRG.2545796851,T49.2525258022	ParB-like partition proteins
T49.2525258023				1	1	1	T49.2525258023,T49.2525258023	hypothetical protein
T49.2525258025	1	1	1	1	4	4	P488.2545790989,WRG.2545796849,T49.2525258025,TKA.2545793921,T49.2525258025	Peroxiredoxin
T49.2525258026	1	1	1	1	4	4	P488.2545790988,WRG.2545796848,T49.2525258026,TKA.2545793920,T49.2525258026	Predicted glycosyltransferases
T49.2525258027	1	1	1	1	4	3	P488.2545790987,T49.2525258027,TKA.2545793919,T49.2525258027	hypothetical protein
T49.2525258028	1	1	1	1	4	4	WRG.2545796847,P488.2545790986,T49.2525258028,TKA.2545793918,T49.2525258028	hypothetical protein
T49.2525258029	1	1	1	1	4	4	WRG.2545796846,P488.2545790985,T49.2525258029,TKA.2545793917,T49.2525258029	transcriptional regulator, BadM/Rrf2 family
T49.2525258030	1	1	1	1	4	4	T49.2525258030,TKA.2545793916,WRG.2545796845,P488.2545790983,T49.2525258030	iron-sulfur cluster repair di-iron protein
T49.2525258031	1	1	1	1	4	4	WRG.2545796844,T49.2525258031,TKA.2545793915,P488.2545790982,T49.2525258031	Uncharacterized conserved protein
T49.2525258032	1	1	1	1	4	4	P488.2545790981,T49.2525258032,TKA.2545793914,WRG.2545796843,T49.2525258032	hypothetical protein
T49.2525258033	1	1	1	1	4	4	T49.2525258033,TKA.2545793913,P488.2545790980,WRG.2545796842,T49.2525258033	carbohydrate ABC transporter membrane protein 2, CUT1 family (TC 3.A.1.1.-)
T49.2525258034	1	1	1	1	4	4	P488.2545790979,WRG.2545796841,T49.2525258034,TKA.2545793912,T49.2525258034	PAS domain S-box
T49.2525258035	1	1	1	1	4	4	P488.2545790978,WRG.2545796840,T49.2525258035,TKA.2545793911,T49.2525258035	carbohydrate ABC transporter membrane protein 1, CUT1 family (TC 3.A.1.1.-)
T49.2525258036	1	1	1	1	4	4	P488.2545790977,WRG.2545796839,T49.2525258036,TKA.2545793910,T49.2525258036	carbohydrate ABC transporter substrate-binding protein, CUT1 family (TC 3.A.1.1.-)
T49.2525258037	1	1	1	1	4	4	WRG.2545796838,T49.2525258037,P488.2545790976,TKA.2545793909,T49.2525258037	Beta-lactamase class A
T49.2525258038	1	1	1	1	4	4	P488.2545790975,WRG.2545796837,T49.2525258038,TKA.2545793908,T49.2525258038	hypothetical protein
T49.2525258039	1	1	1	1	4	4	WRG.2545796836,P488.2545790974,T49.2525258039,TKA.2545793907,T49.2525258039	transcriptional regulator, LacI family
T49.2525258040	1	1	1	1	4	4	P488.2545790972,WRG.2545796835,T49.2525258040,TKA.2545793906,T49.2525258040	Uncharacterized conserved protein
T49.2525258041	1	1	1	1	4	4	P488.2545790971,WRG.2545796834,T49.2525258041,TKA.2545793905,T49.2525258041	cell division ATP-binding protein FtsE
T49.2525258042	1	1	1	1	4	4	WRG.2545796833,T49.2525258042,P488.2545790970,TKA.2545793904,T49.2525258042	Cell division protein
T49.2525258043	1	1	1	1	4	4	T49.2525258043,TKA.2545793903,P488.2545790969,WRG.2545796832,T49.2525258043	Membrane-bound metallopeptidase
T49.2525258044	1	1	1	1	4	4	P488.2545790968,WRG.2545796831,T49.2525258044,TKA.2545793902,T49.2525258044	GTP cyclohydrolase I (EC 3.5.4.16)
T49.2525258045	1	1	1	1	4	4	P488.2545790967,WRG.2545796830,T49.2525258045,TKA.2545793901,T49.2525258045	6-pyruvoyl-tetrahydropterin synthase
T49.2525258046	1	1	1	1	4	4	T49.2525258046,TKA.2545793900,WRG.2545796829,P488.2545790966,T49.2525258046	nucleoside ABC transporter membrane protein
T49.2525258047	1	1	1	1	4	4	P488.2545790965,T49.2525258047,TKA.2545793899,WRG.2545796828,T49.2525258047	nucleoside ABC transporter membrane protein
T49.2525258048	1	1	1	1	4	4	T49.2525258048,TKA.2545793898,WRG.2545796827,P488.2545790964,T49.2525258048	nucleoside ABC transporter ATP-binding protein
T49.2525258049	1	1	1	1	4	4	T49.2525258049,TKA.2545793897,P488.2545790963,WRG.2545796826,T49.2525258049	nucleoside-binding protein
T49.2525258050	1	1	1	1	4	4	WRG.2545796825,P488.2545790962,T49.2525258050,TKA.2545793896,T49.2525258050	hypothetical protein
T49.2525258051	1	1	1	1	4	3	WRG.2545796824,T49.2525258051,TKA.2545793895,T49.2525258051	hypothetical protein
T49.2525258052	1	1	1	1	4	4	P488.2545790960,WRG.2545796823,T49.2525258052,TKA.2545793894,T49.2525258052	Outer membrane protein
T49.2525258053	1	1	1	1	4	4	P488.2545790959,T49.2525258053,TKA.2545793893,WRG.2545796822,T49.2525258053	Uncharacterized small membrane protein
T49.2525258054	1	1	1	1	4	4	T49.2525258054,TKA.2545793892,WRG.2545796821,P488.2545790958,T49.2525258054	hypothetical protein
T49.2525258055	1	1	1	1	4	4	T49.2525258055,TKA.2545793891,WRG.2545796820,P488.2545790957,T49.2525258055	prepilin-type N-terminal cleavage/methylation domain
T49.2525258056	1	1	1	1	4	4	T49.2525258056,TKA.2545793890,WRG.2545796819,P488.2545790956,T49.2525258056	Extensin-like protein C-terminus./Transglycosylase.
T49.2525258057	1	1	1	1	4	4	T49.2525258057,TKA.2545793889,WRG.2545796818,P488.2545790955,T49.2525258057	DNA-directed RNA polymerase specialized sigma subunit, sigma24 homolog
T49.2525258058	1	1	1	1	4	4	P488.2545790954,T49.2525258058,TKA.2545793888,WRG.2545796817,T49.2525258058	hypothetical protein
T49.2525258059	1	1	1	1	4	3	T49.2525258059,TKA.2545793887,WRG.2545796816,T49.2525258059	hypothetical protein
T49.2525258060	1	1	1	1	4	3	WRG.2545796815,T49.2525258060,TKA.2545793886,T49.2525258060	O-antigen ligase like membrane protein.
T49.2525258061	1	1	1	1	4	4	P488.2545790951,WRG.2545796814,T49.2525258061,TKA.2545793885,T49.2525258061	Carbamoylphosphate synthase large subunit (split gene in MJ)
T49.2525258062	1	1	1	1	4	4	P488.2545790950,WRG.2545796813,T49.2525258062,TKA.2545793884,T49.2525258062	hypothetical protein
T49.2525258063	1	1	1	1	4	4	P488.2545790949,T49.2525258063,TKA.2545793883,WRG.2545796812,T49.2525258063	Methylase involved in ubiquinone/menaquinone biosynthesis
T49.2525258064	1	1	1	1	4	4	T49.2525258064,TKA.2545793882,WRG.2545796811,P488.2545790948,T49.2525258064	Carbamoylphosphate synthase large subunit (split gene in MJ)
T49.2525258065	1	1	1	1	4	4	T49.2525258065,TKA.2545793881,WRG.2545796810,P488.2545790947,T49.2525258065	4-amino-4-deoxy-L-arabinose transferase and related glycosyltransferases of PMT family
T49.2525258066	1	1	1	1	4	2	T49.2525258066,TKA.2545793880,T49.2525258066	hypothetical protein
T49.2525258067	1	1	1	1	4	4	WRG.2545796809,T49.2525258067,P488.2545790946,TKA.2545793879,T49.2525258067	signal peptidase I, bacterial type
T49.2525258068	1	1	1	1	4	4	T49.2525258068,TKA.2545793878,WRG.2545796808,P488.2545790945,T49.2525258068	carbamoyl-phosphate synthase small subunit
T49.2525258069	1	1	1	1	4	4	WRG.2545796807,T49.2525258069,TKA.2545793877,P488.2545790944,T49.2525258069	Predicted metal-dependent hydrolase with the TIM-barrel fold
T49.2525258070	1	1	1	1	4	4	P488.2545790943,WRG.2545796806,T49.2525258070,TKA.2545793876,T49.2525258070	dihydroorotase (EC 3.5.2.3)
T49.2525258071	1	1	1	1	4	4	T49.2525258071,TKA.2545793875,WRG.2545796805,P488.2545790942,T49.2525258071	aspartate carbamoyltransferase (EC 2.1.3.2)
T49.2525258072	1	1	1	1	4	4	WRG.2545796804,P488.2545790941,T49.2525258072,TKA.2545793874,T49.2525258072	Pyrimidine operon attenuation protein/uracil phosphoribosyltransferase
T49.2525258073	1	1	1	1	4	4	P488.2545790940,WRG.2545796803,T49.2525258073,TKA.2545793873,T49.2525258073	selenophosphate synthase (EC 2.7.9.3)
T49.2525258074	1	1	1	1	4	4	WRG.2545796802,P488.2545790939,T49.2525258074,TKA.2545793872,T49.2525258074	RNA polymerase sigma factor, sigma-70 family
T49.2525258075	1	1	1	1	4	4	T49.2525258075,TKA.2545793871,WRG.2545796801,P488.2545790938,T49.2525258075	Predicted dehydrogenases and related proteins
T49.2525258076	1	1	1	1	4	4	P488.2545790937,WRG.2545796800,T49.2525258076,TKA.2545793870,T49.2525258076	Carboxypeptidase regulatory-like domain.
T49.2525258077	1	1	1	1	4	4	T49.2525258077,TKA.2545793869,P488.2545790936,WRG.2545796799,T49.2525258077	Protein-disulfide isomerase
T49.2525258078	1	1	1	1	4	4	P488.2545790935,T49.2525258078,TKA.2545793868,WRG.2545796798,T49.2525258078	hypothetical protein
T49.2525258079	1	1	1	1	4	4	WRG.2545796797,P488.2545790934,T49.2525258079,TKA.2545793867,T49.2525258079	Putative N-acetylmannosamine-6-phosphate epimerase
T49.2525258080	1	1	1	1	4	4	P488.2545790933,WRG.2545796796,T49.2525258080,TKA.2545793866,T49.2525258080	hypothetical protein
T49.2525258081	1	1	1	1	4	4	T49.2525258081,TKA.2545793865,WRG.2545796795,P488.2545790932,T49.2525258081	thioredoxin
T49.2525258082	1	1	1	1	4	4	WRG.2545796794,T49.2525258082,TKA.2545793864,P488.2545790931,T49.2525258082	cold-shock DNA-binding protein family
T49.2525258083	1	1	1	1	4	4	T49.2525258083,TKA.2545793863,P488.2545790930,WRG.2545796793,T49.2525258083	Uncharacterized conserved protein
T49.2525258084	1	1	1	1	4	4	P488.2545790929,WRG.2545796792,T49.2525258084,TKA.2545793862,T49.2525258084	delta-1-pyrroline-5-carboxylate dehydrogenase (EC 1.5.1.12)
T49.2525258085	1	1	1	1	4	4	WRG.2545796791,T49.2525258085,TKA.2545793861,P488.2545790928,T49.2525258085	Threonine dehydrogenase and related Zn-dependent dehydrogenases
T49.2525258086	1	1	1	1	4	4	T49.2525258086,TKA.2545793860,P488.2545790927,WRG.2545796790,T49.2525258086	Threonine dehydrogenase and related Zn-dependent dehydrogenases
T49.2525258087	1	1	1	1	4	4	P488.2545790926,WRG.2545796789,T49.2525258087,TKA.2545793859,T49.2525258087	putative pectin lyase
T49.2525258088	1	1	1	1	4	4	WRG.2545796788,T49.2525258088,P488.2545790925,TKA.2545793858,T49.2525258088	Integral membrane protein, interacts with FtsH
T49.2525258089	1	1	1	1	4	4	WRG.2545796787,T49.2525258089,P488.2545790924,TKA.2545793857,T49.2525258089	SOS regulatory protein LexA
T49.2525258090	1	1	1	1	4	4	T49.2525258090,TKA.2545793856,WRG.2545796786,P488.2545790923,T49.2525258090	N-terminal double-transmembrane domain
T49.2525258091	1	1	1	1	4	4	T49.2525258091,P488.2545790922,TKA.2545793855,WRG.2545796785,T49.2525258091	Uncharacterized conserved protein (some members contain a von Willebrand factor type A (vWA) domain)
T49.2525258092	1	1	1	1	4	4	P488.2545790921,T49.2525258092,TKA.2545793854,WRG.2545796784,T49.2525258092	MoxR-like ATPases
T49.2525258093	1	1	1	1	4	4	WRG.2545796783,P488.2545790920,T49.2525258093,TKA.2545793853,T49.2525258093	Squalene cyclase
T49.2525258094	1	1	1	1	4	4	P488.2545790919,WRG.2545796782,T49.2525258094,TKA.2545793852,T49.2525258094	Uncharacterized proteins, homologs of microcin C7 resistance protein MccF
T49.2525258095	1	1	1	1	4	4	P488.2545790918,WRG.2545796781,T49.2525258095,TKA.2545793851,T49.2525258095	de-hypoxanthine futalosine cyclase
T49.2525258096	1	1	1	1	4	4	P488.2545790917,WRG.2545796780,T49.2525258096,TKA.2545793850,T49.2525258096	Trypsin-like serine proteases, typically periplasmic, contain C-terminal PDZ domain
T49.2525258097	1	1	1	1	4	4	P488.2545790916,WRG.2545796779,T49.2525258097,TKA.2545793849,T49.2525258097	Cellulase (glycosyl hydrolase family 5).
T49.2525258098	1	1	1	1	4	4	P488.2545790915,WRG.2545796778,T49.2525258098,TKA.2545793848,T49.2525258098	seryl-tRNA synthetase (EC 6.1.1.11)
T49.2525258099	1	1	1	1	4	4	WRG.2545796777,T49.2525258099,TKA.2545793847,P488.2545790914,T49.2525258099	peptidyl-tRNA hydrolase (EC 3.1.1.29)
T49.2525258101	1	1	1	1	4	4	T49.2525258101,TKA.2545793845,WRG.2545796775,P488.2545790912,T49.2525258101	Arabinose efflux permease
T49.2525258102	1	1	1	1	4	4	P488.2545790911,WRG.2545796774,T49.2525258102,TKA.2545793844,T49.2525258102	hypothetical protein
T49.2525258103	1	1	1	1	4	4	WRG.2545796773,T49.2525258103,P488.2545790910,TKA.2545793843,T49.2525258103	hypothetical protein
T49.2525258104	1	1	1	1	4	4	P488.2545790909,WRG.2545796772,T49.2525258104,TKA.2545793842,T49.2525258104	Predicted ATPase
T49.2525258105	1	1	1	1	4	4	P488.2545790908,WRG.2545796771,T49.2525258105,TKA.2545793841,T49.2525258105	Holliday junction endonuclease RuvC (EC 3.1.22.4)
T49.2525258106				1	1	4	P488.2545790907,WRG.2545796770,T49.2525258106,TKA.2545793840,T49.2525258106	hypothetical protein
T49.2525258107	1	1	1	1	4	4	T49.2525258107,TKA.2545793839,P488.2545790906,WRG.2545796769,T49.2525258107	ABC-type Fe3+-hydroxamate transport system, periplasmic component
T49.2525258108	1	1	1	1	4	4	T49.2525258108,TKA.2545793838,P488.2545790905,WRG.2545796768,T49.2525258108	adenosylcobinamide kinase (EC 2.7.1.156)/adenosylcobinamide-phosphate guanylyltransferase (EC 2.7.7.62)
T49.2525258109	1	1	1	1	4	4	P488.2545790904,WRG.2545796767,T49.2525258109,TKA.2545793837,T49.2525258109	Predicted ATPases of PP-loop superfamily
T49.2525258110	1	1	1	1	4	4	WRG.2545796766,T49.2525258110,TKA.2545793836,P488.2545790903,T49.2525258110	nicotinate-nucleotide-dimethylbenzimidazole phosphoribosyltransferase (EC 2.4.2.21)
T49.2525258111	1	1	1	1	4	4	WRG.2545796765,T49.2525258111,TKA.2545793835,P488.2545790902,T49.2525258111	cobalamin-5'-phosphate synthase (EC 2.7.8.26)
T49.2525258112	1	1	1	1	4	4	P488.2545790901,T49.2525258112,TKA.2545793834,WRG.2545796764,T49.2525258112	glucose-6-phosphate isomerase (EC 5.3.1.9)
T49.2525258113	1	1	1	1	4	4	P488.2545790900,T49.2525258113,TKA.2545793833,WRG.2545796763,T49.2525258113	ATP-dependent proteinase. Serine peptidase. MEROPS family S16
T49.2525258114	1	1	1	1	4	4	T49.2525258114,TKA.2545793832,P488.2545790899,WRG.2545796762,T49.2525258114	Molecular chaperone (small heat shock protein)
T49.2525258115	1	1	1	1	4	4	P488.2545790898,WRG.2545796761,T49.2525258115,TKA.2545793831,T49.2525258115	Hydroxypyruvate isomerase
T49.2525258116	1	1	1	1	4	4	P488.2545790896,T49.2525258116,TKA.2545793830,WRG.2545796760,T49.2525258116	prepilin-type N-terminal cleavage/methylation domain
T49.2525258117	1	1	1	1	4	4	P488.2545790895,WRG.2545796759,T49.2525258117,TKA.2545793829,T49.2525258117	Predicted phosphohydrolases
T49.2525258118	1	1	1	1	4	4	P488.2545790894,WRG.2545796758,T49.2525258118,TKA.2545793828,T49.2525258118	Glycosyltransferases involved in cell wall biogenesis
T49.2525258119	1	1	1	1	4	4	T49.2525258119,TKA.2545793827,P488.2545790893,WRG.2545796757,T49.2525258119	Methylase involved in ubiquinone/menaquinone biosynthesis
T49.2525258120	1	1	1	1	4	4	T49.2525258120,TKA.2545793826,P488.2545790892,WRG.2545796756,T49.2525258120	Fe-S oxidoreductase
T49.2525258121	1	1	1	1	4	4	T49.2525258121,TKA.2545793825,WRG.2545796755,P488.2545790891,T49.2525258121	hypothetical protein
T49.2525258122	1	1	1	1	4	4	P488.2545790890,WRG.2545796754,T49.2525258122,TKA.2545793824,T49.2525258122	hypothetical protein
T49.2525258123	1	1	1	1	4	4	T49.2525258123,TKA.2545793823,P488.2545790889,WRG.2545796753,T49.2525258123	oligopeptide/dipeptide ABC transporter, ATP-binding protein, C-terminal domain
T49.2525258124	1	1	1	1	4	4	P488.2545790888,WRG.2545796752,T49.2525258124,TKA.2545793822,T49.2525258124	Methane oxygenase PmoA.
T49.2525258125	1	1	1	1	4	4	T49.2525258125,TKA.2545793821,WRG.2545796751,P488.2545790887,T49.2525258125	cysteine synthase (EC 2.5.1.47)
T49.2525258126	1	1	1	1	4	4	P488.2545790886,WRG.2545796750,T49.2525258126,TKA.2545793820,T49.2525258126	transcriptional regulator, BadM/Rrf2 family
T49.2525258127	1	1	1	1	4	4	T49.2525258127,TKA.2545793819,WRG.2545796749,P488.2545790885,T49.2525258127	RHS repeat-associated core domain
T49.2525258128				1	1	2	T49.2525258128,TKA.2545793818,T49.2525258128	hypothetical protein
T49.2525258129	1	1	1	1	4	4	P488.2545790884,T49.2525258129,TKA.2545793817,WRG.2545796748,T49.2525258129	hypothetical protein
T49.2525258130	1	1	1	1	4	2	T49.2525258130,TKA.2545793816,T49.2525258130	RHS repeat-associated core domain
T49.2525258131	1	1	1	1	4	4	P488.2545790882,WRG.2545796746,T49.2525258131,TKA.2545793815,T49.2525258131	hypothetical protein
T49.2525258132	1	1	1	1	4	4	T49.2525258132,TKA.2545793813,WRG.2545796744,P488.2545790880,T49.2525258132	dTDP-4-dehydrorhamnose reductase (EC 1.1.1.133)
T49.2525258133	1	1	1	1	4	4	P488.2545790879,T49.2525258133,TKA.2545793812,WRG.2545796743,T49.2525258133	4-hydroxybenzoate polyprenyltransferase and related prenyltransferases
T49.2525258134	1	1	1	1	4	4	T49.2525258134,TKA.2545793811,P488.2545790878,WRG.2545796742,T49.2525258134	rfaE bifunctional protein, domain II
T49.2525258135	1	1	1	1	4	4	T49.2525258135,TKA.2545793810,P488.2545790877,WRG.2545796741,T49.2525258135	dTDP-glucose 4,6-dehydratase (EC 4.2.1.46)
T49.2525258136	1	1	1	1	4	4	T49.2525258136,TKA.2545793809,P488.2545790876,WRG.2545796740,T49.2525258136	dTDP-4-dehydrorhamnose 3,5-epimerase and related enzymes
T49.2525258137	1	1	1	1	4	4	T49.2525258137,TKA.2545793808,P488.2545790875,WRG.2545796739,T49.2525258137	hypothetical protein
T49.2525258138	1	1	1	1	4	4	P488.2545790874,T49.2525258138,TKA.2545793807,WRG.2545796738,T49.2525258138	putative pectin lyase
T49.2525258140	1	1	1	1	4	4	WRG.2545796736,P488.2545790872,T49.2525258140,TKA.2545793805,T49.2525258140	Formylmethanofuran dehydrogenase subunit E
T49.2525258141		1	1	1	3	3	T49.2525258141,TKA.2545793804,WRG.2545796735,T49.2525258141	diguanylate cyclase (GGDEF) domain
T49.2525258142		1	1	1	3	4	WRG.2545796734,T49.2525258142,TKA.2545793803,P488.2545790871,T49.2525258142	Heme NO binding.
T49.2525258143	1	1	1	1	4	4	T49.2525258143,TKA.2545793802,WRG.2545796733,P488.2545790870,T49.2525258143	type II secretion system protein E (GspE)
T49.2525258144	1	1	1	1	4	4	WRG.2545796732,P488.2545790869,T49.2525258144,TKA.2545793801,T49.2525258144	type II secretion system protein F (GspF)
T49.2525258145	1	1	1	1	4	4	P488.2545790868,WRG.2545796731,T49.2525258145,TKA.2545793800,T49.2525258145	general secretion pathway protein G
T49.2525258146	1	1	1	1	4	4	P488.2545790867,T49.2525258146,TKA.2545793799,WRG.2545796730,T49.2525258146	prepilin-type N-terminal cleavage/methylation domain
T49.2525258147	1	1	1	1	4	4	T49.2525258147,TKA.2545793798,P488.2545790866,WRG.2545796729,T49.2525258147	prepilin-type N-terminal cleavage/methylation domain
T49.2525258148	1	1	1	1	4	4	T49.2525258148,TKA.2545793797,P488.2545790865,WRG.2545796728,T49.2525258148	prepilin-type N-terminal cleavage/methylation domain
T49.2525258149	1	1	1	1	4	4	P488.2545790864,T49.2525258149,TKA.2545793796,WRG.2545796727,T49.2525258149	Type II secretory pathway, component PulK
T49.2525258150	1	1	1	1	4	4	P488.2545790863,T49.2525258150,TKA.2545793795,WRG.2545796726,T49.2525258150	Tfp pilus assembly protein, ATPase PilM
T49.2525258151	1	1	1	1	4	4	P488.2545790862,WRG.2545796725,T49.2525258151,TKA.2545793794,T49.2525258151	Tfp pilus assembly protein PilO
T49.2525258152	1	1	1	1	4	4	T49.2525258152,TKA.2545793793,P488.2545790861,WRG.2545796724,T49.2525258152	hypothetical protein
T49.2525258153	1	1	1	1	4	4	P488.2545790860,WRG.2545796723,T49.2525258153,TKA.2545793792,T49.2525258153	Type II secretory pathway, component PulD
T49.2525258154	1	1	1	1	4	4	P488.2545790859,T49.2525258154,TKA.2545793791,WRG.2545796722,T49.2525258154	methionine-R-sulfoxide reductase
T49.2525258155	1	1	1	1	4	4	T49.2525258155,TKA.2545793790,P488.2545790858,WRG.2545796721,T49.2525258155	Predicted esterase
T49.2525258156	1	1	1	1	4	4	WRG.2545796720,P488.2545790857,T49.2525258156,TKA.2545793789,T49.2525258156	Metal-dependent hydrolase
T49.2525258157	1	1	1	1	4	4	T49.2525258157,TKA.2545793788,P488.2545790856,WRG.2545796719,T49.2525258157	monosaccharide ABC transporter membrane protein, CUT2 family (TC 3.A.1.2.-)
T49.2525258158	1	1	1	1	4	4	P488.2545790855,WRG.2545796718,T49.2525258158,TKA.2545793787,T49.2525258158	monosaccharide ABC transporter substrate-binding protein, CUT2 family (TC 3.A.1.2.-)
T49.2525258159	1	1	1	1	4	4	P488.2545790854,WRG.2545796717,T49.2525258159,TKA.2545793786,T49.2525258159	glucokinase (EC 2.7.1.2)
T49.2525258160	1	1	1	1	4	4	T49.2525258160,TKA.2545793785,WRG.2545796716,P488.2545790853,T49.2525258160	mevalonate kinase (EC 2.7.1.36)
T49.2525258161	1	1	1	1	4	4	P488.2545790852,WRG.2545796715,T49.2525258161,TKA.2545793784,T49.2525258161	putative alpha-L-arabinofuranosidase
T49.2525258162	1	1	1	1	4	4	WRG.2545796714,T49.2525258162,TKA.2545793783,P488.2545790851,T49.2525258162	Predicted kinase related to galactokinase and mevalonate kinase
T49.2525258163	1	1	1	1	4	4	T49.2525258163,TKA.2545793782,WRG.2545796713,P488.2545790850,T49.2525258163	Neutral/alkaline non-lysosomal ceramidase.
T49.2525258164	1	1	1	1	4	4	T49.2525258164,TKA.2545793781,WRG.2545796712,P488.2545790849,T49.2525258164	N-Dimethylarginine dimethylaminohydrolase
T49.2525258165	1	1	1	1	4	4	WRG.2545796711,P488.2545790848,T49.2525258165,TKA.2545793780,T49.2525258165	TIGR00300 family protein
T49.2525258166	1	1	1	1	4	4	T49.2525258166,TKA.2545793779,WRG.2545796710,P488.2545790847,T49.2525258166	Predicted membrane protein
T49.2525258167	1	1	1	1	4	4	T49.2525258167,TKA.2545793778,P488.2545790846,WRG.2545796709,T49.2525258167	orotate phosphoribosyltransferase (EC 2.4.2.10)
T49.2525258168	1	1	1	1	4	4	T49.2525258168,TKA.2545793777,WRG.2545796708,P488.2545790845,T49.2525258168	quinol:cytochrome c oxidoreductase pentaheme cytochrome subunit
T49.2525258169	1	1	1	1	4	4	WRG.2545796707,P488.2545790844,T49.2525258169,TKA.2545793776,T49.2525258169	quinol:cytochrome c oxidoreductase iron-sulfur protein precursor
T49.2525258170	1	1	1	1	4	4	WRG.2545796706,T49.2525258170,TKA.2545793775,P488.2545790843,T49.2525258170	quinol:cytochrome c oxidoreductase quinone-binding subunit 1
T49.2525258171	1	1	1	1	4	4	WRG.2545796705,T49.2525258171,P488.2545790842,TKA.2545793774,T49.2525258171	quinol:cytochrome c oxidoreductase membrane protein
T49.2525258172	1	1	1	1	4	4	P488.2545790841,WRG.2545796704,T49.2525258172,TKA.2545793773,T49.2525258172	quinol:cytochrome c oxidoreductase monoheme cytochrome subunit
T49.2525258173	1	1	1	1	4	4	WRG.2545796703,T49.2525258173,TKA.2545793772,P488.2545790840,T49.2525258173	quinol:cytochrome c oxidoreductase quinone-binding subunit 2
T49.2525258174	1	1	1	1	4	4	P488.2545790839,WRG.2545796702,T49.2525258174,TKA.2545793771,T49.2525258174	hypothetical protein
T49.2525258175	1	1	1	1	4	4	WRG.2545796701,P488.2545790838,T49.2525258175,TKA.2545793770,T49.2525258175	Uncharacterized protein SCO1/SenC/PrrC, involved in biogenesis of respiratory and photosynthetic systems
T49.2525258176	1	1	1	1	4	4	P488.2545790837,T49.2525258176,TKA.2545793769,WRG.2545796700,T49.2525258176	cytochrome c oxidase, subunit II
T49.2525258177	1	1	1	1	4	4	WRG.2545796699,P488.2545790836,T49.2525258177,TKA.2545793768,T49.2525258177	Heme/copper-type cytochrome/quinol oxidases, subunit 1
T49.2525258178	1	1	1	1	4	4	P488.2545790835,T49.2525258178,TKA.2545793767,WRG.2545796698,T49.2525258178	Heme/copper-type cytochrome/quinol oxidase, subunit 3
T49.2525258179	1	1	1	1	4	4	P488.2545790834,T49.2525258179,TKA.2545793766,WRG.2545796697,T49.2525258179	caa(3)-type oxidase, subunit IV
T49.2525258180	1	1	1	1	4	4	T49.2525258180,TKA.2545793765,WRG.2545796696,P488.2545790833,T49.2525258180	CAAX prenyl protease-related protein
T49.2525258181	1	1	1	1	4	4	WRG.2545796695,P488.2545790832,T49.2525258181,TKA.2545793764,T49.2525258181	hypothetical protein
T49.2525258182	1	1	1	1	4	4	P488.2545790831,T49.2525258182,TKA.2545793763,WRG.2545796694,T49.2525258182	SSU ribosomal protein S21P
T49.2525258183	1	1	1	1	4	4	P488.2545790830,T49.2525258183,TKA.2545793762,WRG.2545796693,T49.2525258183	transcriptional attenuator, LytR family
T49.2525258184	1	1	1	1	4	4	WRG.2545796691,T49.2525258184,P488.2545790829,TKA.2545793761,T49.2525258184	Predicted dehydrogenases and related proteins
T49.2525258185	1	1	1	1	4	4	P488.2545790828,WRG.2545796690,T49.2525258185,TKA.2545793760,T49.2525258185	phytoene desaturase
T49.2525258186	1	1	1	1	4	4	T49.2525258186,WRG.2545796689,TKA.2545793759,P488.2545790827,T49.2525258186	NAD-dependent aldehyde dehydrogenases
T49.2525258187	1	1	1	1	4	4	P488.2545790826,T49.2525258187,TKA.2545793758,WRG.2545796688,T49.2525258187	cold-shock DNA-binding protein family
T49.2525258188	1	1	1	1	4	4	T49.2525258188,TKA.2545793757,P488.2545790825,WRG.2545796687,T49.2525258188	hypothetical protein
T49.2525258189	1	1	1	1	4	4	T49.2525258189,TKA.2545793756,P488.2545790824,WRG.2545796686,T49.2525258189	Small-conductance mechanosensitive channel
T49.2525258190	1	1	1	1	4	4	P488.2545790823,T49.2525258190,TKA.2545793755,WRG.2545796685,T49.2525258190	3-oxoacyl-
T49.2525258191	1	1	1	1	4	4	P488.2545790822,T49.2525258191,TKA.2545793754,WRG.2545796684,T49.2525258191	acyl carrier protein
T49.2525258192	1	1	1	1	4	4	P488.2545790821,T49.2525258192,TKA.2545793753,WRG.2545796683,T49.2525258192	3-oxoacyl-
T49.2525258193	1	1	1	1	4	4	TKA.2545793752,T49.2525258193,P488.2545790820,WRG.2545796682,T49.2525258193	malonyl CoA-acyl carrier protein transacylase
T49.2525258194	1	1	1	1	4	4	WRG.2545796681,P488.2545790819,T49.2525258194,TKA.2545793751,T49.2525258194	3-oxoacyl-
T49.2525258195	1	1	1	1	4	4	P488.2545790818,WRG.2545796680,T49.2525258195,TKA.2545793750,T49.2525258195	phosphate:acyl-
T49.2525258196	1	1	1	1	4	4	P488.2545790817,T49.2525258196,TKA.2545793749,WRG.2545796679,T49.2525258196	LSU ribosomal protein L32P
T49.2525258197	1	1	1	1	4	4	P488.2545790816,T49.2525258197,TKA.2545793748,WRG.2545796678,T49.2525258197	Predicted metal-binding, possibly nucleic acid-binding protein
T49.2525258198	1	1	1	1	4	4	T49.2525258198,TKA.2545793747,P488.2545790815,WRG.2545796677,T49.2525258198	hypothetical protein
T49.2525258199	1	1	1	1	4	4	WRG.2545796676,T49.2525258199,TKA.2545793746,P488.2545790814,T49.2525258199	Phosphopantetheine adenylyltransferase (EC 2.7.7.3)
T49.2525258200	1	1	1	1	4	4	WRG.2545796675,T49.2525258200,TKA.2545793745,P488.2545790813,T49.2525258200	ATP-dependent DNA helicase RecG (EC 3.6.1.-)
T49.2525258201	1	1	1	1	4	4	T49.2525258201,TKA.2545793744,WRG.2545796674,P488.2545790812,T49.2525258201	Permeases of the drug/metabolite transporter (DMT) superfamily
T49.2525258202	1	1	1	1	4	4	T49.2525258202,TKA.2545793743,P488.2545790811,WRG.2545796673,T49.2525258202	folate-binding protein YgfZ
T49.2525258203	1	1	1	1	4	4	WRG.2545796672,T49.2525258203,P488.2545790810,TKA.2545793742,T49.2525258203	Putative bacterial sensory transduction regulator.
T49.2525258204	1	1	1	1	4	4	WRG.2545796671,P488.2545790809,T49.2525258204,TKA.2545793741,T49.2525258204	Gas vesicle protein
T49.2525258205	1	1	1	1	4	4	WRG.2545796670,P488.2545790808,T49.2525258205,TKA.2545793740,T49.2525258205	Transglutaminase-like enzymes, putative cysteine proteases
T49.2525258206	1	1	1	1	4	4	P488.2545790807,T49.2525258206,TKA.2545793739,WRG.2545796669,T49.2525258206	Metal-dependent hydrolase
T49.2525258207	1	1	1	1	4	4	P488.2545790806,T49.2525258207,TKA.2545793738,WRG.2545796668,T49.2525258207	CDP-alcohol phosphatidyltransferase.
T49.2525258208	1	1	1	1	4	4	WRG.2545796667,T49.2525258208,TKA.2545793737,P488.2545790805,T49.2525258208	Protein involved in biosynthesis of mitomycin antibiotics/polyketide fumonisin
T49.2525258209	1	1	1	1	4	4	T49.2525258209,TKA.2545793736,P488.2545790804,WRG.2545796666,T49.2525258209	DNA gyrase subunit B (EC 5.99.1.3)
T49.2525258210	1	1	1	1	4	4	T49.2525258210,TKA.2545793735,P488.2545790803,WRG.2545796665,T49.2525258210	glycogen debranching enzyme, archaeal type, putative
T49.2525258211	1	1	1	1	4	4	P488.2545790802,T49.2525258211,TKA.2545793734,WRG.2545796664,T49.2525258211	ABC-type metal ion transport system, ATPase component
T49.2525258212	1	1	1	1	4	4	T49.2525258212,TKA.2545793733,P488.2545790801,WRG.2545796663,T49.2525258212	Enterochelin esterase and related enzymes
T49.2525258213	1	1	1	1	4	4	T49.2525258213,TKA.2545793732,P488.2545790800,WRG.2545796662,T49.2525258213	isocitrate dehydrogenase (NADP) (EC 1.1.1.42)
T49.2525258214	1	1	1	1	4	4	P488.2545790799,WRG.2545796661,T49.2525258214,TKA.2545793731,T49.2525258214	malate dehydrogenase (NAD) (EC 1.1.1.37)
T49.2525258215	1	1	1	1	4	4	T49.2525258215,TKA.2545793730,P488.2545790798,WRG.2545796660,T49.2525258215	FOG: WD40-like repeat
T49.2525258216	1	1	1	1	4	4	T49.2525258216,TKA.2545793729,P488.2545790797,WRG.2545796659,T49.2525258216	sodium/proton antiporter, CPA1 family (TC 2.A.36)
T49.2525258217	1	1	1	1	4	4	T49.2525258217,TKA.2545793728,P488.2545790796,WRG.2545796658,T49.2525258217	phytoene desaturase
T49.2525258218	1	1	1	1	4	4	P488.2545790795,T49.2525258218,TKA.2545793727,WRG.2545796657,T49.2525258218	Peroxiredoxin
T49.2525258219	1	1	1	1	4	4	T49.2525258219,TKA.2545793726,P488.2545790794,WRG.2545796656,T49.2525258219	Predicted oxidoreductases (related to aryl-alcohol dehydrogenases)
T49.2525258220	1	1	1	1	4	4	WRG.2545796655,T49.2525258220,TKA.2545793725,P488.2545790793,T49.2525258220	hypothetical protein
T49.2525258221	1	1	1	1	4	4	T49.2525258221,TKA.2545793724,WRG.2545796654,P488.2545790792,T49.2525258221	farnesyl-diphosphate synthase (EC 2.5.1.10)
T49.2525258222	1	1	1	1	4	4	T49.2525258222,TKA.2545793723,WRG.2545796653,P488.2545790791,T49.2525258222	pyridoxal phosphate synthase yaaE subunit
T49.2525258223	1	1	1	1	4	4	T49.2525258223,TKA.2545793722,WRG.2545796652,P488.2545790790,T49.2525258223	Dehydrogenases with different specificities (related to short-chain alcohol dehydrogenases)
T49.2525258224	1	1	1	1	4	4	T49.2525258224,TKA.2545793721,WRG.2545796651,P488.2545790789,T49.2525258224	RNA-binding proteins (RRM domain)
T49.2525258225	1	1	1	1	4	4	T49.2525258225,TKA.2545793720,WRG.2545796650,P488.2545790788,T49.2525258225	Uncharacterized conserved protein
T49.2525258226	1	1	1	1	4	4	P488.2545790787,WRG.2545796649,T49.2525258226,TKA.2545793719,T49.2525258226	Succinate dehydrogenase/fumarate reductase, flavoprotein subunit
T49.2525258227	1	1	1	1	4	4	WRG.2545796648,P488.2545790786,T49.2525258227,TKA.2545793718,T49.2525258227	Uncharacterized bacitracin resistance protein
T49.2525258228	1	1	1	1	4	3	WRG.2545796647,T49.2525258228,TKA.2545793717,T49.2525258228	hypothetical protein
T49.2525258229	1	1	1	1	4	3	WRG.2545796646,T49.2525258229,TKA.2545793716,T49.2525258229	Planctomycete cytochrome C domain
T49.2525258230	1	1	1	1	4	4	WRG.2545796645,T49.2525258230,TKA.2545793715,P488.2545790783,T49.2525258230	Planctomycete cytochrome C
T49.2525258231	1	1	1	1	4	4	P488.2545790782,WRG.2545796644,T49.2525258231,TKA.2545793714,T49.2525258231	Protein of unknown function (DUF1553)./Protein of unknown function (DUF1549).
T49.2525258232	1	1	1	1	4	4	T49.2525258232,TKA.2545793713,WRG.2545796643,P488.2545790781,T49.2525258232	Uncharacterized protein conserved in bacteria
T49.2525258233	1	1	1	1	4	4	WRG.2545796642,P488.2545790780,T49.2525258233,TKA.2545793712,T49.2525258233	Sugar phosphate isomerases/epimerases
T49.2525258234	1	1	1	1	4	4	T49.2525258234,TKA.2545793711,WRG.2545796641,P488.2545790779,T49.2525258234	Predicted metal-dependent hydrolase of the TIM-barrel fold
T49.2525258235	1	1	1	1	4	3	T49.2525258235,TKA.2545793710,P488.2545790778,T49.2525258235	Predicted metal-dependent hydrolase of the TIM-barrel fold
T49.2525258236	1	1	1	1	4	4	WRG.2545796639,P488.2545790777,T49.2525258236,TKA.2545793709,T49.2525258236	glutamyl-tRNA synthetase (EC 6.1.1.17)
T49.2525258237	1	1	1	1	4	4	P488.2545790776,WRG.2545796638,T49.2525258237,TKA.2545793708,T49.2525258237	hypothetical protein
T49.2525258238	1	1	1	1	4	4	WRG.2545796637,P488.2545790775,T49.2525258238,TKA.2545793707,T49.2525258238	ribosomal protein S12 methylthiotransferase RimO
T49.2525258239	1	1	1	1	4	4	WRG.2545796636,P488.2545790774,T49.2525258239,TKA.2545793706,T49.2525258239	riboflavin synthase alpha chain (EC 2.5.1.9)
T49.2525258240	1	1	1	1	4	4	T49.2525258240,TKA.2545793705,P488.2545790773,WRG.2545796635,T49.2525258240	Predicted acetyltransferase
T49.2525258241	1	1	1	1	4	4	T49.2525258241,TKA.2545793704,P488.2545790772,WRG.2545796634,T49.2525258241	Sugar phosphate isomerases/epimerases
T49.2525258242	1	1	1	1	4	4	T49.2525258242,TKA.2545793703,P488.2545790771,WRG.2545796633,T49.2525258242	Predicted oxidoreductases (related to aryl-alcohol dehydrogenases)
T49.2525258243	1	1	1	1	4	4	P488.2545790770,WRG.2545796632,T49.2525258243,TKA.2545793702,T49.2525258243	RNAse Z (EC 3.1.26.11)
T49.2525258244	1	1	1	1	4	4	P488.2545790769,T49.2525258244,TKA.2545793701,WRG.2545796631,T49.2525258244	ATP-dependent chaperone ClpB
T49.2525258245	1	1	1	1	4	4	P488.2545790768,T49.2525258245,TKA.2545793700,WRG.2545796630,T49.2525258245	NHL repeat containing protein
T49.2525258246		1	1	1	3	2	T49.2525258246,TKA.2545793699,T49.2525258246	NHL repeat containing protein
T49.2525258247	1	1	1	1	4	2	T49.2525258247,TKA.2545793698,T49.2525258247	NHL repeat containing protein
T49.2525258248	1	1	1	1	4	4	WRG.2545796627,T49.2525258248,TKA.2545793697,P488.2545790765,T49.2525258248	Predicted bile acid beta-glucosidase
T49.2525258249	1	1	1	1	4	4	P488.2545790764,T49.2525258249,TKA.2545793696,WRG.2545796626,T49.2525258249	O-sialoglycoprotein endopeptidase (EC 3.4.24.57)
T49.2525258250	1	1	1	1	4	4	T49.2525258250,TKA.2545793695,P488.2545790763,WRG.2545796625,T49.2525258250	rRNA methylases
T49.2525258251	1	1	1	1	4	4	P488.2545790762,T49.2525258251,TKA.2545793694,WRG.2545796624,T49.2525258251	Transaldolase
T49.2525258252	1	1	1	1	4	4	WRG.2545796623,T49.2525258252,TKA.2545793693,P488.2545790761,T49.2525258252	FAD/FMN-containing dehydrogenases
T49.2525258253	1	1	1	1	4	4	P488.2545790760,WRG.2545796622,T49.2525258253,TKA.2545793692,T49.2525258253	hypothetical protein
T49.2525258254	1	1	1	1	4	4	T49.2525258254,TKA.2545793691,WRG.2545796621,P488.2545790759,T49.2525258254	Zn-dependent proteases
T49.2525258255	1	1	1	1	4	4	P488.2545790758,T49.2525258255,TKA.2545793690,WRG.2545796620,T49.2525258255	GTP-binding protein TypA/BipA
T49.2525258256	1	1	1	1	4	4	WRG.2545796619,P488.2545790757,T49.2525258256,TKA.2545793689,T49.2525258256	Leucyl aminopeptidase (aminopeptidase T)
T49.2525258257	1	1	1	1	4	4	T49.2525258257,TKA.2545793688,WRG.2545796618,P488.2545790756,T49.2525258257	Clostripain family.
T49.2525258258	1	1	1	1	4	4	P488.2545790755,WRG.2545796617,T49.2525258258,TKA.2545793687,T49.2525258258	nucleoside ABC transporter membrane protein
T49.2525258259	1	1	1	1	4	4	T49.2525258259,TKA.2545793686,WRG.2545796616,P488.2545790754,T49.2525258259	nucleoside ABC transporter membrane protein
T49.2525258260	1	1	1	1	4	4	P488.2545790753,T49.2525258260,TKA.2545793685,WRG.2545796615,T49.2525258260	nucleoside ABC transporter ATP-binding protein
T49.2525258261	1	1	1	1	4	4	P488.2545790752,WRG.2545796614,T49.2525258261,TKA.2545793684,T49.2525258261	hypothetical protein
T49.2525258262	1	1	1	1	4	4	P488.2545790751,WRG.2545796613,T49.2525258262,TKA.2545793683,T49.2525258262	Predicted xylanase/chitin deacetylase
T49.2525258263	1	1	1	1	4	4	P488.2545790750,T49.2525258263,TKA.2545793682,WRG.2545796612,T49.2525258263	Protein tyrosine/serine phosphatase
T49.2525258264	1	1	1	1	4	4	T49.2525258264,TKA.2545793681,WRG.2545796611,P488.2545790749,T49.2525258264	Predicted xylanase/chitin deacetylase
T49.2525258265	1	1	1	1	4	4	P488.2545790748,T49.2525258265,TKA.2545793680,WRG.2545796610,T49.2525258265	Predicted redox protein, regulator of disulfide bond formation
T49.2525258266	1	1	1	1	4	4	T49.2525258266,WRG.2545796609,TKA.2545793679,P488.2545790747,T49.2525258266	Predicted hydrolases or acyltransferases (alpha/beta hydrolase superfamily)
T49.2525258267	1	1	1	1	4	4	P488.2545790746,T49.2525258267,TKA.2545793678,WRG.2545796608,T49.2525258267	transcriptional regulator, MarR family
T49.2525258268	1	1	1	1	4	4	T49.2525258268,TKA.2545793677,P488.2545790745,WRG.2545796607,T49.2525258268	Multidrug resistance efflux pump
T49.2525258269	1	1	1	1	4	4	P488.2545790744,T49.2525258269,TKA.2545793676,WRG.2545796606,T49.2525258269	hypothetical protein
T49.2525258270	1	1	1	1	4	4	P488.2545790743,WRG.2545796605,T49.2525258270,TKA.2545793675,T49.2525258270	Intracellular proteinase inhibitor.
T49.2525258271	1	1	1	1	4	4	T49.2525258271,TKA.2545793674,P488.2545790742,WRG.2545796604,T49.2525258271	4-amino-4-deoxy-L-arabinose transferase and related glycosyltransferases of PMT family
T49.2525258272	1	1	1	1	4	4	WRG.2545796603,T49.2525258272,TKA.2545793673,P488.2545790741,T49.2525258272	hypothetical protein
T49.2525258273	1	1	1	1	4	8	P488.2545790739,WRG.2545796601,T49.2525258274,TKA.2545793671,T49.2525258273,P488.2545790740,TKA.2545793672,WRG.2545796602,T49.2525258273	Predicted xylanase/chitin deacetylase
T49.2525258274	1	1	1	1	4	8	P488.2545790739,WRG.2545796601,T49.2525258274,TKA.2545793671,T49.2525258273,P488.2545790740,TKA.2545793672,WRG.2545796602,T49.2525258274	Glycosyltransferases, probably involved in cell wall biogenesis
T49.2525258275	1	1	1	1	4	4	T49.2525258275,TKA.2545793670,WRG.2545796600,P488.2545790738,T49.2525258275	Phytanoyl-CoA dioxygenase (PhyH).
T49.2525258276	1	1	1	1	4	4	T49.2525258276,TKA.2545793669,WRG.2545796599,P488.2545790737,T49.2525258276	hypothetical protein
T49.2525258277	1	1	1	1	4	4	WRG.2545796598,T49.2525258277,P488.2545790736,TKA.2545793668,T49.2525258277	Archaeal fructose-1,6-bisphosphatase and related enzymes of inositol monophosphatase family
T49.2525258278	1	1	1	1	4	4	P488.2545790735,WRG.2545796597,T49.2525258278,TKA.2545793667,T49.2525258278	Sugar phosphate permease
T49.2525258279	1	1	1	1	4	4	P488.2545790734,WRG.2545796596,T49.2525258279,TKA.2545793666,T49.2525258279	drug resistance transporter, EmrB/QacA subfamily
T49.2525258280	1	1	1	1	4	4	T49.2525258280,TKA.2545793665,WRG.2545796595,P488.2545790733,T49.2525258280	Predicted esterase
T49.2525258281	1	1	1	1	4	4	P488.2545790732,WRG.2545796594,T49.2525258281,TKA.2545793664,T49.2525258281	Alpha-L-fucosidase
T49.2525258282	1	1	1	1	4	4	P488.2545790731,T49.2525258282,TKA.2545793663,WRG.2545796593,T49.2525258282	hypothetical protein
T49.2525258283	1	1	1	1	4	4	P488.2545790730,WRG.2545796592,T49.2525258283,TKA.2545793662,T49.2525258283	hypothetical protein
T49.2525258284	1	1	1	1	4	4	WRG.2545796591,T49.2525258284,P488.2545790729,TKA.2545793661,T49.2525258284	Glycosyltransferase
T49.2525258285	1	1	1	1	4	4	P488.2545790728,T49.2525258285,TKA.2545793660,WRG.2545796590,T49.2525258285	hypothetical protein
T49.2525258286	1	1	1	1	4	4	T49.2525258286,TKA.2545793659,WRG.2545796589,P488.2545790727,T49.2525258286	5,10-methylenetetrahydrofolate reductase (NAD(P)) (EC 1.5.1.20)
T49.2525258287	1	1	1	1	4	4	P488.2545790726,WRG.2545796588,T49.2525258287,TKA.2545793658,T49.2525258287	GTP-binding protein LepA
T49.2525258288	1	1	1	1	4	4	P488.2545790725,WRG.2545796587,T49.2525258288,TKA.2545793657,T49.2525258288	hypothetical protein
T49.2525258289	1	1	1	1	4	4	WRG.2545796586,T49.2525258289,TKA.2545793656,P488.2545790724,T49.2525258289	Protein involved in biosynthesis of mitomycin antibiotics/polyketide fumonisin
T49.2525258290	1	1	1	1	4	4	WRG.2545796585,T49.2525258290,P488.2545790723,TKA.2545793655,T49.2525258290	Long-chain acyl-CoA synthetases (AMP-forming)
T49.2525258291	1	1	1	1	4	4	T49.2525258291,TKA.2545793654,P488.2545790722,WRG.2545796584,T49.2525258291	futalosine synthase
T49.2525258292	1	1	1	1	4	4	P488.2545790721,WRG.2545796583,T49.2525258292,TKA.2545793653,T49.2525258292	Acetyltransferases
T49.2525258293	1	1	1	1	4	4	T49.2525258293,TKA.2545793652,WRG.2545796582,P488.2545790720,T49.2525258293	Predicted lipase
T49.2525258294	1	1	1	1	4	4	P488.2545790719,T49.2525258294,TKA.2545793651,WRG.2545796581,T49.2525258294	prepilin-type N-terminal cleavage/methylation domain
T49.2525258295	1	1	1	1	4	4	P488.2545790718,WRG.2545796580,T49.2525258295,TKA.2545793650,T49.2525258295	iron (metal) dependent repressor, DtxR family
T49.2525258296	1	1	1	1	4	4	P488.2545790717,T49.2525258296,TKA.2545793649,WRG.2545796579,T49.2525258296	Fe2+ transport system protein A
T49.2525258297	1	1	1	1	4	4	P488.2545790716,WRG.2545796578,T49.2525258297,TKA.2545793648,T49.2525258297	ferrous iron transporter FeoB
T49.2525258298	1	1	1	1	4	4	P488.2545790715,T49.2525258298,TKA.2545793647,WRG.2545796576,T49.2525258298	Protein of unknown function (DUF1573).
T49.2525258299	1	1	1	1	4	4	P488.2545790714,WRG.2545796575,T49.2525258299,TKA.2545793646,T49.2525258299	probable extracellular repeat, HAF family
T49.2525258300	1	1	1	1	4	4	T49.2525258300,TKA.2545793645,WRG.2545796574,P488.2545790713,T49.2525258300	coenzyme PQQ biosynthesis enzyme PqqE
T49.2525258301	1	1	1	1	4	4	P488.2545790712,T49.2525258301,TKA.2545793644,WRG.2545796573,T49.2525258301	coenzyme PQQ biosynthesis protein PqqD
T49.2525258302	1	1	1	1	4	4	P488.2545790711,WRG.2545796572,T49.2525258302,TKA.2545793643,T49.2525258302	coenzyme PQQ biosynthesis protein C
T49.2525258303	1	1	1	1	4	4	P488.2545790710,WRG.2545796571,T49.2525258303,TKA.2545793642,T49.2525258303	Metal-dependent hydrolases of the beta-lactamase superfamily I
T49.2525258304	1	1	1	1	4	4	WRG.2545796570,P488.2545790709,T49.2525258304,TKA.2545793641,T49.2525258304	Fibronectin type III domain./Legume lectin domain.
T49.2525258305	1	1	1	1	4	4	P488.2545790708,WRG.2545796569,T49.2525258305,TKA.2545793640,T49.2525258305	Peroxiredoxin
T49.2525258306	1	1	1	1	4	4	WRG.2545796568,T49.2525258306,TKA.2545793639,P488.2545790707,T49.2525258306	protein translocase subunit secA
T49.2525258307	1	1	1	1	4	4	WRG.2545796567,P488.2545790706,T49.2525258307,TKA.2545793638,T49.2525258307	Methyltransferase domain.
T49.2525258308	1	1	1	1	4	4	P488.2545790705,WRG.2545796566,T49.2525258308,TKA.2545793637,T49.2525258308	Polyphosphate:AMP phosphotransferase (EC 2.7.4.-)
T49.2525258309	1	1	1	1	4	4	WRG.2545796565,P488.2545790704,T49.2525258309,TKA.2545793636,T49.2525258309	HAD-superfamily hydrolase, subfamily IIB
T49.2525258310	1	1	1	1	4	4	P488.2545790703,T49.2525258310,TKA.2545793635,WRG.2545796564,T49.2525258310	hypothetical protein
T49.2525258311	1	1	1	1	4	4	T49.2525258311,TKA.2545793634,WRG.2545796563,P488.2545790702,T49.2525258311	tRNA modification GTPase TrmE
T49.2525258312	1	1	1	1	4	4	P488.2545790701,T49.2525258312,TKA.2545793633,WRG.2545796562,T49.2525258312	Gluconolactonase
T49.2525258313	1	1	1	1	4	4	T49.2525258313,TKA.2545793632,P488.2545790700,WRG.2545796561,T49.2525258313	Sugar phosphate isomerases/epimerases
T49.2525258314	1	1	1	1	4	4	P488.2545790699,WRG.2545796560,T49.2525258314,TKA.2545793631,T49.2525258314	Peptidase_C39 like family.
T49.2525258315	1	1	1	1	4	4	T49.2525258315,TKA.2545793630,P488.2545790698,WRG.2545796559,T49.2525258315	dihydroorotate oxidase B, electron transfer subunit (EC 1.3.3.1)
T49.2525258316	1	1	1	1	4	4	WRG.2545796558,T49.2525258316,TKA.2545793629,P488.2545790697,T49.2525258316	hypothetical protein
T49.2525258317	1	1	1	1	4	4	P488.2545790696,T49.2525258317,TKA.2545793628,WRG.2545796557,T49.2525258317	uncharacterized domain HDIG
T49.2525258318	1	1	1	1	4	4	WRG.2545796556,P488.2545790695,T49.2525258318,TKA.2545793627,T49.2525258318	nucleoside-binding protein
T49.2525258319	1	1	1	1	4	4	P488.2545790694,WRG.2545796555,T49.2525258319,TKA.2545793626,T49.2525258319	dihydrolipoamide dehydrogenase
T49.2525258320	1	1	1	1	4	4	WRG.2545796554,T49.2525258320,TKA.2545793625,P488.2545790693,T49.2525258320	PAS domain S-box/diguanylate cyclase (GGDEF) domain
T49.2525258321	1	1	1	1	4	4	WRG.2545796553,P488.2545790692,T49.2525258321,TKA.2545793624,T49.2525258321	L-proline dehydrogenase (EC 1.5.99.8)
T49.2525258322	1	1	1	1	4	4	WRG.2545796552,T49.2525258322,TKA.2545793623,P488.2545790691,T49.2525258322	Predicted amino acid aldolase or racemase
T49.2525258323	1	1	1	1	4	4	P488.2545790690,WRG.2545796551,T49.2525258323,TKA.2545793622,T49.2525258323	Thiol-disulfide isomerase and thioredoxins
T49.2525258324	1	1	1	1	4	4	WRG.2545796550,P488.2545790689,T49.2525258324,TKA.2545793621,T49.2525258324	Uncharacterized conserved protein (some members contain a von Willebrand factor type A (vWA) domain)
T49.2525258325	1	1	1	1	4	3	WRG.2545796549,T49.2525258325,TKA.2545793620,T49.2525258325	Transcriptional regulators
T49.2525258326	1	1	1	1	4	4	P488.2545790687,WRG.2545796548,T49.2525258326,TKA.2545793619,T49.2525258326	Beta-galactosidase/beta-glucuronidase
T49.2525258327	1	1	1	1	4	4	T49.2525258327,TKA.2545793618,WRG.2545796547,P488.2545790686,T49.2525258327	aspartyl/glutamyl-tRNA(Asn/Gln) amidotransferase subunit B (EC 6.3.5.-)
T49.2525258328	1	1	1	1	4	4	P488.2545790685,WRG.2545796546,T49.2525258328,TKA.2545793617,T49.2525258328	FOG: HEAT repeat
T49.2525258329	1	1	1	1	4	4	T49.2525258329,WRG.2545796545,P488.2545790684,TKA.2545793616,T49.2525258329	TPR repeat.
T49.2525258330	1	1	1	1	4	4	WRG.2545796544,T49.2525258330,P488.2545790683,TKA.2545793615,T49.2525258330	Predicted integral membrane protein
T49.2525258331	1	1	1	1	4	4	P488.2545790682,T49.2525258331,TKA.2545793614,WRG.2545796543,T49.2525258331	hypothetical protein
T49.2525258332	1	1	1	1	4	4	P488.2545790681,T49.2525258332,TKA.2545793613,WRG.2545796542,T49.2525258332	prepilin-type N-terminal cleavage/methylation domain
T49.2525258333	1	1	1	1	4	4	T49.2525258333,TKA.2545793612,P488.2545790680,WRG.2545796541,T49.2525258333	Predicted dehydrogenases and related proteins
T49.2525258334	1	1	1	1	4	4	T49.2525258334,TKA.2545793611,P488.2545790679,WRG.2545796540,T49.2525258334	Na+/proline symporter
T49.2525258335	1	1	1	1	4	4	P488.2545790678,T49.2525258335,TKA.2545793610,WRG.2545796539,T49.2525258335	thiamine pyrophosphokinase
T49.2525258336	1	1	1	1	4	4	P488.2545790677,WRG.2545796538,T49.2525258336,TKA.2545793609,T49.2525258336	prepilin-type N-terminal cleavage/methylation domain
T49.2525258337	1	1	1	1	4	4	P488.2545790676,WRG.2545796537,T49.2525258337,TKA.2545793608,T49.2525258337	ammonium transporter (TC 1.A.11)
T49.2525258338	1	1	1	1	4	4	P488.2545790675,WRG.2545796536,T49.2525258338,TKA.2545793607,T49.2525258338	RNAse PH (EC 2.7.7.56)
T49.2525258339	1	1	1	1	4	4	P488.2545790674,T49.2525258339,TKA.2545793606,WRG.2545796535,T49.2525258339	non-canonical purine NTP pyrophosphatase, RdgB/HAM1 family
T49.2525258340	1	1	1	1	4	4	P488.2545790673,WRG.2545796534,T49.2525258340,TKA.2545793605,T49.2525258340	Zn-dependent alcohol dehydrogenases
T49.2525258341	1	1	1	1	4	5	T49.2525258341,P488.2545790672,WRG.2545796533,TKA.2545793604,TKA.2545793603,T49.2525258341	Aldose 1-epimerase
T49.2525258342	1	1	1	1	4	4	P488.2545790671,T49.2525258342,TKA.2545793602,WRG.2545796532,T49.2525258342	Dehydrogenases with different specificities (related to short-chain alcohol dehydrogenases)
T49.2525258343	1	1	1	1	4	4	T49.2525258343,TKA.2545793601,WRG.2545796531,P488.2545790670,T49.2525258343	probable S-adenosylmethionine-dependent methyltransferase, YraL family
T49.2525258344	1	1	1	1	4	4	P488.2545790669,T49.2525258344,TKA.2545793600,WRG.2545796530,T49.2525258344	Predicted oxidoreductases (related to aryl-alcohol dehydrogenases)
T49.2525258345	1	1	1	1	4	4	P488.2545790668,WRG.2545796529,T49.2525258345,TKA.2545793599,T49.2525258345	tRNA-guanine transglycosylase (EC 2.4.2.29)
T49.2525258346	1	1	1	1	4	4	P488.2545790667,T49.2525258346,TKA.2545793598,WRG.2545796528,T49.2525258346	metal dependent phosphohydrolase
T49.2525258347	1	1	1	1	4	4	P488.2545790666,WRG.2545796527,T49.2525258347,TKA.2545793597,T49.2525258347	Domain of Unknown Function (DUF1080)
T49.2525258348	1	1	1	1	4	4	T49.2525258348,TKA.2545793596,WRG.2545796526,P488.2545790665,T49.2525258348	L-threonine synthase (EC 4.2.3.1)
T49.2525258349	1	1	1	1	4	4	P488.2545790664,WRG.2545796525,T49.2525258349,TKA.2545793595,T49.2525258349	Predicted Rossmann fold nucleotide-binding protein involved in DNA uptake
T49.2525258350	1	1	1	1	4	4	WRG.2545796524,T49.2525258350,P488.2545790663,TKA.2545793594,T49.2525258350	Response regulator containing a CheY-like receiver domain and an HTH DNA-binding domain
T49.2525258351	1	1	1	1	4	4	T49.2525258351,TKA.2545793593,P488.2545790662,WRG.2545796523,T49.2525258351	ornithine cyclodeaminase (EC 4.3.1.12)
T49.2525258354	1	1	1	1	4	4	T49.2525258354,TKA.2545793590,P488.2545790659,WRG.2545796520,T49.2525258354	hypothetical protein
T49.2525258355	1	1	1	1	4	4	T49.2525258355,TKA.2545793589,WRG.2545796519,P488.2545790658,T49.2525258355	ribosomal large subunit pseudouridine synthase D (EC 5.4.99.-)
T49.2525258356	1	1	1	1	4	4	WRG.2545796518,T49.2525258356,TKA.2545793588,P488.2545790657,T49.2525258356	16S rRNA m(7)G-527 methyltransferase (EC 2.1.1.170)
T49.2525258357	1	1	1	1	4	4	P488.2545790656,T49.2525258357,TKA.2545793587,WRG.2545796517,T49.2525258357	hypothetical protein
T49.2525258358	1	1	1	1	4	4	P488.2545790655,T49.2525258358,TKA.2545793586,WRG.2545796516,T49.2525258358	hypothetical protein
T49.2525258359	1	1	1	1	4	4	WRG.2545796515,P488.2545790654,T49.2525258359,TKA.2545793585,T49.2525258359	ABC-type sugar transport systems, permease components
T49.2525258360	1	1	1	1	4	4	P488.2545790653,WRG.2545796514,T49.2525258360,TKA.2545793584,T49.2525258360	Site-specific recombinase XerD
T49.2525258361	1	1	1	1	4	4	P488.2545790652,WRG.2545796513,T49.2525258361,TKA.2545793583,T49.2525258361	DNA binding domain, excisionase family
T49.2525258362	1	1	1	1	4	4	WRG.2545796512,P488.2545790651,T49.2525258362,TKA.2545793582,T49.2525258362	ABC-type sugar transport system, permease component
T49.2525258363	1	1	1	1	4	4	WRG.2545796511,P488.2545790650,T49.2525258363,TKA.2545793581,T49.2525258363	signal recognition particle-docking protein FtsY
T49.2525258364			1	1	2	4	P488.2545790649,T49.2525258364,TKA.2545793580,WRG.2545796510,T49.2525258364	hypothetical protein
T49.2525258365	1	1	1	1	4	4	P488.2545790648,T49.2525258365,TKA.2545793579,WRG.2545796509,T49.2525258365	endoribonuclease L-PSP
T49.2525258366	1	1	1	1	4	4	P488.2545790647,WRG.2545796508,T49.2525258366,TKA.2545793578,T49.2525258366	methylthioadenosine phosphorylase (EC 2.4.2.28)
T49.2525258367	1	1	1	1	4	4	T49.2525258367,TKA.2545793577,P488.2545790646,WRG.2545796507,T49.2525258367	Bacterial membrane protein YfhO.
T49.2525258368	1	1	1	1	4	3	P488.2545790645,T49.2525258368,TKA.2545793576,T49.2525258368	hypothetical protein
T49.2525258369	1	1	1	1	4	4	T49.2525258369,P488.2545790644,TKA.2545793575,WRG.2545796506,T49.2525258369	hypothetical protein
T49.2525258370	1	1	1	1	4	4	P488.2545790643,T49.2525258370,TKA.2545793574,WRG.2545796505,T49.2525258370	Predicted transcriptional regulator, contains C-terminal CBS domains
T49.2525258371	1	1	1	1	4	4	P488.2545790642,T49.2525258371,TKA.2545793573,WRG.2545796504,T49.2525258371	homocysteine S-methyltransferase (EC 2.1.1.10)
T49.2525258372	1	1	1	1	4	4	WRG.2545796503,T49.2525258372,P488.2545790641,TKA.2545793572,T49.2525258372	amino acid/amide ABC transporter substrate-binding protein, HAAT family (TC 3.A.1.4.-)
T49.2525258373	1	1	1	1	4	4	WRG.2545796502,P488.2545790640,T49.2525258373,TKA.2545793571,T49.2525258373	amino acid/amide ABC transporter membrane protein 1, HAAT family (TC 3.A.1.4.-)
T49.2525258374	1	1	1	1	4	4	T49.2525258374,TKA.2545793570,P488.2545790639,WRG.2545796501,T49.2525258374	ABC-type branched-chain amino acid transport systems, ATPase component
T49.2525258375	1	1	1	1	4	4	T49.2525258375,TKA.2545793569,P488.2545790638,WRG.2545796500,T49.2525258375	amino acid/amide ABC transporter ATP-binding protein 2, HAAT family (TC 3.A.1.4.-)
T49.2525258376	1	1	1	1	4	4	WRG.2545796499,P488.2545790637,T49.2525258376,TKA.2545793568,T49.2525258376	hypothetical protein
T49.2525258377	1	1	1	1	4	4	T49.2525258377,TKA.2545793567,WRG.2545796498,P488.2545790636,T49.2525258377	glycine cleavage system T protein
T49.2525258378	1	1	1	1	4	4	P488.2545790635,T49.2525258378,TKA.2545793566,WRG.2545796497,T49.2525258378	glycine cleavage system H protein
T49.2525258379	1	1	1	1	4	4	P488.2545790634,WRG.2545796496,T49.2525258379,TKA.2545793565,T49.2525258379	glycine dehydrogenase (decarboxylating) alpha subunit (EC 1.4.4.2)
T49.2525258380	1	1	1	1	4	4	P488.2545790633,WRG.2545796495,T49.2525258380,TKA.2545793564,T49.2525258380	glycine dehydrogenase (decarboxylating) beta subunit (EC 1.4.4.2)
T49.2525258381	1	1	1	1	4	4	P488.2545790632,T49.2525258381,TKA.2545793563,WRG.2545796494,T49.2525258381	Response regulators consisting of a CheY-like receiver domain and a winged-helix DNA-binding domain
T49.2525258382	1	1	1	1	4	4	WRG.2545796493,P488.2545790631,T49.2525258382,TKA.2545793562,T49.2525258382	hypothetical protein
T49.2525258383	1	1	1	1	4	4	P488.2545790630,WRG.2545796492,T49.2525258383,TKA.2545793561,T49.2525258383	Uncharacterized conserved protein
T49.2525258384	1	1	1	1	4	4	T49.2525258384,TKA.2545793560,P488.2545790629,WRG.2545796491,T49.2525258384	transcription termination factor Rho
T49.2525258385	1	1	1	1	4	4	P488.2545790628,T49.2525258385,TKA.2545793559,WRG.2545796490,T49.2525258385	hypoxanthine phosphoribosyltransferase (EC 2.4.2.8)
T49.2525258386	1	1	1	1	4	4	WRG.2545796489,T49.2525258386,TKA.2545793558,P488.2545790627,T49.2525258386	GMP synthase (glutamine-hydrolyzing) (EC 6.3.5.2)
T49.2525258387	1	1	1	1	4	4	T49.2525258387,TKA.2545793557,WRG.2545796488,P488.2545790626,T49.2525258387	hypothetical protein
T49.2525258388	1	1	1	1	4	4	T49.2525258388,TKA.2545793556,WRG.2545796487,P488.2545790625,T49.2525258388	4-amino-4-deoxy-L-arabinose transferase and related glycosyltransferases of PMT family
T49.2525258389	1	1	1	1	4	4	P488.2545790624,T49.2525258389,TKA.2545793555,WRG.2545796486,T49.2525258389	hypothetical protein
T49.2525258390	1	1	1	1	4	4	WRG.2545796485,P488.2545790623,T49.2525258390,TKA.2545793554,T49.2525258390	5'-nucleotidase/2',3'-cyclic phosphodiesterase and related esterases
T49.2525258391	1	1	1	1	4	4	P488.2545790622,WRG.2545796484,T49.2525258391,TKA.2545793553,T49.2525258391	Tetratricopeptide repeat./TPR repeat.
T49.2525258392	1	1	1	1	4	4	WRG.2545796483,T49.2525258392,TKA.2545793552,P488.2545790621,T49.2525258392	D-alanyl-D-alanine carboxypeptidase, serine-type, PBP4 family
T49.2525258393	1	1	1	1	4	4	P488.2545790620,T49.2525258393,TKA.2545793551,WRG.2545796482,T49.2525258393	Threonine dehydrogenase and related Zn-dependent dehydrogenases
T49.2525258394	1	1	1	1	4	4	T49.2525258394,TKA.2545793550,P488.2545790619,WRG.2545796481,T49.2525258394	methionine synthase (B12-dependent) (EC 2.1.1.13)
T49.2525258395	1	1	1	1	4	4	WRG.2545796480,T49.2525258395,P488.2545790618,TKA.2545793549,T49.2525258395	3-oxoacyl-
T49.2525258396	1	1	1	1	4	4	T49.2525258396,TKA.2545793548,WRG.2545796479,P488.2545790617,T49.2525258396	DNA mismatch repair protein MutL
T49.2525258398	1	1	1	1	4	4	P488.2545790615,WRG.2545796477,T49.2525258398,TKA.2545793546,T49.2525258398	hypothetical protein
T49.2525258399	1	1	1	1	4	4	P488.2545790614,WRG.2545796476,T49.2525258399,TKA.2545793545,T49.2525258399	pilus retraction protein PilT
T49.2525258400	1	1	1	1	4	4	P488.2545790613,WRG.2545796475,T49.2525258400,TKA.2545793544,T49.2525258400	Superfamily II DNA/RNA helicases, SNF2 family
T49.2525258401	1	1		1	3	3	T49.2525258401,TKA.2545793543,P488.2545790612,T49.2525258401	DNA repair protein RadA/Sms
T49.2525258402	1	1		1	3	3	T49.2525258402,TKA.2545793542,P488.2545790611,T49.2525258402	HNH endonuclease
T49.2525258403	1	1	1	1	4	4	P488.2545790608,WRG.2545796472,T49.2525258403,TKA.2545793541,T49.2525258403	Adenine-specific DNA methylase containing a Zn-ribbon
T49.2525258404	1	1	1	1	4	4	P488.2545790607,T49.2525258404,TKA.2545793540,WRG.2545796471,T49.2525258404	Predicted ATPase (AAA+ superfamily)
T49.2525258405	1	1	1	1	4	4	P488.2545790606,WRG.2545796470,T49.2525258405,TKA.2545793539,T49.2525258405	Copper amine oxidase N-terminal domain.
T49.2525258406	1	1	1	1	4	4	T49.2525258406,TKA.2545793538,WRG.2545796469,P488.2545790605,T49.2525258406	hypothetical protein
T49.2525258407	1	1	1	1	4	4	P488.2545790604,T49.2525258407,TKA.2545793537,WRG.2545796468,T49.2525258407	hypothetical protein
T49.2525258408	1	1	1	1	4	4	P488.2545790603,T49.2525258408,TKA.2545793536,WRG.2545796467,T49.2525258408	3-deoxy-D-manno-octulosonate 8-phosphate phosphatase, YrbI family
T49.2525258409	1	1	1	1	4	4	P488.2545790602,T49.2525258409,TKA.2545793535,WRG.2545796466,T49.2525258409	Predicted Zn-dependent hydrolases of the beta-lactamase fold
T49.2525258410	1	1	1	1	4	3	P488.2545790601,T49.2525258410,TKA.2545793534,T49.2525258410	Predicted endonuclease distantly related to archaeal Holliday junction resolvase and Mrr-like restriction enzymes
T49.2525258411	1	1	1	1	4	4	WRG.2545796464,P488.2545790600,T49.2525258411,TKA.2545793533,T49.2525258411	hypothetical protein
T49.2525258412	1	1	1	1	4	4	T49.2525258412,TKA.2545793532,P488.2545790599,WRG.2545796463,T49.2525258412	tRNA dimethylallyltransferase
T49.2525258413	1	1	1	1	4	4	P488.2545790598,T49.2525258413,TKA.2545793531,WRG.2545796462,T49.2525258413	RNA-binding protein Hfq
T49.2525258414	1	1	1	1	4	4	P488.2545790597,WRG.2545796461,T49.2525258414,TKA.2545793530,T49.2525258414	diaminopimelate epimerase (EC 5.1.1.7)
T49.2525258415	1	1	1	1	4	4	P488.2545790596,T49.2525258415,TKA.2545793529,WRG.2545796460,T49.2525258415	FGGY-family pentulose kinase
T49.2525258416	1	1	1	1	4	4	T49.2525258416,TKA.2545793528,P488.2545790595,WRG.2545796459,T49.2525258416	Asparaginase
T49.2525258417	1	1	1	1	4	4	WRG.2545796458,T49.2525258417,TKA.2545793527,P488.2545790594,T49.2525258417	selenocysteine-specific translation elongation factor SelB
T49.2525258418	1	1	1	1	4	4	T49.2525258418,TKA.2545793526,P488.2545790593,WRG.2545796457,T49.2525258418	hypothetical protein
T49.2525258419	1	1	1	1	4	4	WRG.2545796456,T49.2525258419,TKA.2545793525,P488.2545790592,T49.2525258419	alanine-glyoxylate aminotransferase apoenzyme (EC 2.6.1.44)
T49.2525258420	1	1	1	1	4	4	P488.2545790591,WRG.2545796455,T49.2525258420,TKA.2545793524,T49.2525258420	Enoyl-
T49.2525258421	1	1	1	1	4	4	P488.2545790590,T49.2525258421,TKA.2545793523,WRG.2545796454,T49.2525258421	Uncharacterized membrane protein
T49.2525258422	1	1	1	1	4	4	P488.2545790589,T49.2525258422,TKA.2545793522,WRG.2545796453,T49.2525258422	radical SAM methylthiotransferase, MiaB/RimO family
T49.2525258423	1	1	1	1	4	4	T49.2525258423,TKA.2545793521,P488.2545790588,WRG.2545796452,T49.2525258423	Uncharacterized protein conserved in bacteria
T49.2525258424	1	1	1	1	4	4	WRG.2545796451,P488.2545790587,T49.2525258424,TKA.2545793520,T49.2525258424	hypothetical protein
T49.2525258425	1	1	1	1	4	4	WRG.2545796450,T49.2525258425,P488.2545790586,TKA.2545793519,T49.2525258425	RNA polymerase sigma factor, sigma-70 family
T49.2525258426	1	1	1	1	4	4	T49.2525258426,TKA.2545793518,P488.2545790585,WRG.2545796449,T49.2525258426	hypothetical protein
T49.2525258427	1	1	1	1	4	4	T49.2525258427,TKA.2545793517,P488.2545790584,WRG.2545796448,T49.2525258427	Trehalose utilization protein
T49.2525258428	1	1	1	1	4	4	P488.2545790583,T49.2525258428,TKA.2545793516,WRG.2545796447,T49.2525258428	succinate dehydrogenase subunit A (EC 1.3.5.1)
T49.2525258429	1	1	1	1	4	4	T49.2525258429,TKA.2545793515,WRG.2545796446,P488.2545790582,T49.2525258429	succinate dehydrogenase subunit B (EC 1.3.5.1)
T49.2525258430	1	1	1	1	4	4	WRG.2545796445,T49.2525258430,P488.2545790581,TKA.2545793514,T49.2525258430	acyl-CoA thioester hydrolase, YbgC/YbaW family
T49.2525258431	1	1	1	1	4	4	P488.2545790580,T49.2525258431,TKA.2545793513,WRG.2545796444,T49.2525258431	Signal transduction histidine kinase
T49.2525258432	1	1	1	1	4	4	T49.2525258432,TKA.2545793512,WRG.2545796443,P488.2545790579,T49.2525258432	periplasmic chaperone for outer membrane proteins Skp
T49.2525258433	1	1	1	1	4	4	T49.2525258433,TKA.2545793511,WRG.2545796442,P488.2545790578,T49.2525258433	phosphoribosylglycinamide formyltransferase, formyltetrahydrofolate-dependent
T49.2525258434	1	1	1	1	4	4	T49.2525258434,TKA.2545793510,P488.2545790577,WRG.2545796441,T49.2525258434	hypothetical protein
T49.2525258435	1	1	1	1	4	4	T49.2525258435,TKA.2545793509,P488.2545790576,WRG.2545796440,T49.2525258435	response regulator receiver modulated CheB methylesterase
T49.2525258436	1	1	1	1	4	4	P488.2545790575,T49.2525258436,TKA.2545793508,WRG.2545796439,T49.2525258436	Tetratricopeptide repeat.
T49.2525258437		1	1	1	3	4	T49.2525258437,TKA.2545793507,WRG.2545796438,P488.2545790574,T49.2525258437	hypothetical protein
T49.2525258438	1	1	1	1	4	4	T49.2525258438,TKA.2545793506,P488.2545790573,WRG.2545796437,T49.2525258438	prepilin-type N-terminal cleavage/methylation domain
T49.2525258439	1	1	1	1	4	4	T49.2525258439,TKA.2545793505,P488.2545790572,WRG.2545796436,T49.2525258439	transcriptional regulator, GntR family
T49.2525258440	1	1	1	1	4	4	T49.2525258440,TKA.2545793504,P488.2545790571,WRG.2545796435,T49.2525258440	N-acetylglucosamine 6-phosphate deacetylase (EC 3.5.1.25)
T49.2525258441	1	1	1	1	4	4	P488.2545790570,T49.2525258441,TKA.2545793503,WRG.2545796434,T49.2525258441	hypothetical protein
T49.2525258442	1	1	1	1	4	4	P488.2545790569,T49.2525258442,TKA.2545793502,WRG.2545796433,T49.2525258442	Mn2+ and Fe2+ transporters of the NRAMP family
T49.2525258443	1	1	1	1	4	4	T49.2525258443,TKA.2545793501,P488.2545790568,WRG.2545796432,T49.2525258443	hypothetical protein
T49.2525258444	1	1	1	1	4	4	P488.2545790567,T49.2525258444,TKA.2545793500,WRG.2545796431,T49.2525258444	hypothetical protein
T49.2525258445	1	1	1	1	4	4	P488.2545790566,WRG.2545796430,T49.2525258445,TKA.2545793499,T49.2525258445	Fe-S oxidoreductase, related to NifB/MoaA family
T49.2525258446	1	1	1	1	4	4	T49.2525258446,TKA.2545793498,WRG.2545796429,P488.2545790565,T49.2525258446	polyphosphate kinase 1
T49.2525258447	1	1	1	1	4	4	P488.2545790564,T49.2525258447,TKA.2545793497,WRG.2545796428,T49.2525258447	deoxyguanosinetriphosphate triphosphohydrolase, putative
T49.2525258448	1	1	1	1	4	4	WRG.2545796427,T49.2525258448,P488.2545790563,TKA.2545793496,T49.2525258448	hypothetical protein
T49.2525258449	1	1	1	1	4	4	T49.2525258449,TKA.2545793495,WRG.2545796426,P488.2545790562,T49.2525258449	Trypsin-like serine proteases, typically periplasmic, contain C-terminal PDZ domain
T49.2525258450	1	1	1	1	4	4	P488.2545790561,WRG.2545796425,T49.2525258450,TKA.2545793494,T49.2525258450	Sugar phosphate isomerases/epimerases
T49.2525258451	1	1	1	1	4	4	T49.2525258451,TKA.2545793493,P488.2545790560,WRG.2545796424,T49.2525258451	phosphoglycerate mutase (EC 5.4.2.1)
T49.2525258452	1	1	1	1	4	4	P488.2545790559,WRG.2545796423,T49.2525258452,TKA.2545793492,T49.2525258452	Lysophospholipase L1 and related esterases
T49.2525258453	1	1	1	1	4	4	P488.2545790558,T49.2525258453,TKA.2545793491,WRG.2545796422,T49.2525258453	DNA-binding ferritin-like protein (oxidative damage protectant)
T49.2525258454	1	1	1	1	4	4	WRG.2545796421,T49.2525258454,TKA.2545793490,P488.2545790557,T49.2525258454	NAD(P)H:quinone oxidoreductase, type IV
T49.2525258455	1	1	1	1	4	4	P488.2545790556,T49.2525258455,TKA.2545793489,WRG.2545796420,T49.2525258455	Predicted membrane protein
T49.2525258456	1	1	1	1	4	4	P488.2545790555,T49.2525258456,TKA.2545793488,WRG.2545796419,T49.2525258456	hypothetical protein
T49.2525258457	1	1	1	1	4	4	WRG.2545796418,T49.2525258457,TKA.2545793487,P488.2545790554,T49.2525258457	ABC-2 family transporter protein.
T49.2525258458	1	1	1	1	4	4	T49.2525258458,TKA.2545793486,WRG.2545796417,P488.2545790553,T49.2525258458	ABC-type multidrug transport system, ATPase component
T49.2525258459	1	1	1	1	4	4	T49.2525258459,TKA.2545793485,WRG.2545796416,P488.2545790552,T49.2525258459	hypothetical protein
T49.2525258461	1	1	1	1	4	3	T49.2525258461,TKA.2545793482,P488.2545790549,T49.2525258461	Transposase and inactivated derivatives
T49.2525258462	1	1	1	1	4	4	WRG.2545796414,T49.2525258462,TKA.2545793481,P488.2545790548,T49.2525258462	methionine-S-sulfoxide reductase
T49.2525258463	1	1	1	1	4	4	T49.2525258463,TKA.2545793480,WRG.2545796413,P488.2545790547,T49.2525258463	aspartate kinase (EC 2.7.2.4)
T49.2525258464	1	1	1	1	4	4	P488.2545790546,T49.2525258464,TKA.2545793479,WRG.2545796412,T49.2525258464	aspartate kinase (EC 2.7.2.4)
T49.2525258465	1	1	1	1	4	4	WRG.2545796411,T49.2525258465,P488.2545790545,TKA.2545793478,T49.2525258465	Putative F0F1-ATPase subunit (ATPase_gene1).
T49.2525258466	1	1	1	1	4	4	T49.2525258466,TKA.2545793477,WRG.2545796410,P488.2545790544,T49.2525258466	hypothetical protein
T49.2525258467	1	1	1	1	4	4	T49.2525258467,TKA.2545793476,WRG.2545796409,P488.2545790543,T49.2525258467	ATP synthase F0 subcomplex A subunit
T49.2525258468	1	1	1	1	4	4	WRG.2545796408,T49.2525258468,P488.2545790542,TKA.2545793475,T49.2525258468	ATP synthase F0 subcomplex C subunit
T49.2525258469	1	1	1	1	4	4	P488.2545790541,T49.2525258469,TKA.2545793474,WRG.2545796407,T49.2525258469	ATP synthase F0 subcomplex B subunit
T49.2525258470	1	1	1	1	4	4	WRG.2545796406,P488.2545790540,T49.2525258470,TKA.2545793473,T49.2525258470	ATP synthase F0 subcomplex B subunit
T49.2525258471	1	1	1	1	4	4	P488.2545790539,WRG.2545796405,T49.2525258471,TKA.2545793472,T49.2525258471	ATP synthase F1 subcomplex delta subunit
T49.2525258472	1	1	1	1	4	4	T49.2525258472,TKA.2545793471,WRG.2545796404,P488.2545790538,T49.2525258472	ATP synthase F1 subcomplex alpha subunit
T49.2525258473	1	1	1	1	4	4	T49.2525258473,TKA.2545793470,WRG.2545796403,P488.2545790537,T49.2525258473	phage shock protein A (PspA) family protein
T49.2525258474	1	1	1	1	4	4	P488.2545790536,WRG.2545796402,T49.2525258474,TKA.2545793469,T49.2525258474	ATP synthase F1 subcomplex gamma subunit
T49.2525258475	1	1	1	1	4	4	T49.2525258475,TKA.2545793468,WRG.2545796401,P488.2545790535,T49.2525258475	diaminopimelate epimerase (EC 5.1.1.7)
T49.2525258476	1	1	1	1	4	4	P488.2545790534,T49.2525258476,TKA.2545793467,WRG.2545796400,T49.2525258476	Co-chaperonin GroES (HSP10)
T49.2525258477	1	1	1	1	4	4	P488.2545790533,T49.2525258477,TKA.2545793466,WRG.2545796399,T49.2525258477	chaperonin GroL
T49.2525258478	1	1	1	1	4	4	P488.2545790532,T49.2525258478,TKA.2545793465,WRG.2545796398,T49.2525258478	Protein involved in biosynthesis of mitomycin antibiotics/polyketide fumonisin
T49.2525258479	1	1	1	1	4	4	T49.2525258479,TKA.2545793464,WRG.2545796397,P488.2545790531,T49.2525258479	hypothetical protein
T49.2525258480	1	1	1	1	4	4	WRG.2545796396,P488.2545790530,T49.2525258480,TKA.2545793463,T49.2525258480	Flagellar hook capping protein
T49.2525258481	1	1	1	1	4	4	P488.2545790529,T49.2525258481,TKA.2545793462,WRG.2545796395,T49.2525258481	hypothetical protein
T49.2525258482	1	1	1	1	4	4	T49.2525258482,TKA.2545793461,WRG.2545796394,P488.2545790528,T49.2525258482	hypothetical protein
T49.2525258483	1	1	1	1	4	4	WRG.2545796393,P488.2545790527,T49.2525258483,TKA.2545793460,T49.2525258483	hypothetical protein
T49.2525258484	1	1	1	1	4	4	WRG.2545796392,P488.2545790526,T49.2525258484,TKA.2545793459,T49.2525258484	hypothetical protein
T49.2525258485	1	1	1	1	4	4	P488.2545790525,WRG.2545796391,T49.2525258485,TKA.2545793458,T49.2525258485	ABC-type cobalamin/Fe3+-siderophores transport systems, ATPase components
T49.2525258486	1	1	1	1	4	4	P488.2545790524,WRG.2545796390,T49.2525258486,TKA.2545793457,T49.2525258486	Dinucleotide-utilizing enzymes involved in molybdopterin and thiamine biosynthesis family 2
T49.2525258487	1	1	1	1	4	4	T49.2525258487,TKA.2545793456,P488.2545790523,WRG.2545796389,T49.2525258487	Predicted metal-dependent protease of the PAD1/JAB1 superfamily
T49.2525258488	1	1	1	1	4	4	P488.2545790522,T49.2525258488,TKA.2545793455,WRG.2545796388,T49.2525258488	cysteine synthase (EC 2.5.1.47)
T49.2525258489	1	1	1	1	4	4	T49.2525258489,TKA.2545793454,WRG.2545796387,P488.2545790521,T49.2525258489	Arabinose efflux permease
T49.2525258490	1	1	1	1	4	4	P488.2545790520,WRG.2545796386,T49.2525258490,TKA.2545793453,T49.2525258490	hypothetical protein
T49.2525258491	1	1	1	1	4	4	T49.2525258491,TKA.2545793452,WRG.2545796385,P488.2545790519,T49.2525258491	Predicted ATPase
T49.2525258492	1	1	1	1	4	4	P488.2545790518,T49.2525258492,TKA.2545793451,WRG.2545796384,T49.2525258492	hypothetical protein
T49.2525258493	1	1	1	1	4	4	P488.2545790517,WRG.2545796383,T49.2525258493,TKA.2545793450,T49.2525258493	Short-chain alcohol dehydrogenase of unknown specificity
T49.2525258494	1	1	1	1	4	4	T49.2525258494,TKA.2545793449,P488.2545790516,WRG.2545796382,T49.2525258494	Arabinose efflux permease
T49.2525258495	1	1	1	1	4	4	P488.2545790515,T49.2525258495,TKA.2545793448,WRG.2545796381,T49.2525258495	Acetyl xylan esterase (AXE1).
T49.2525258496	1	1	1	1	4	4	P488.2545790514,T49.2525258496,TKA.2545793447,WRG.2545796380,T49.2525258496	hypothetical protein
T49.2525258498	1	1	1	1	4	4	WRG.2545796378,P488.2545790512,T49.2525258498,TKA.2545793445,T49.2525258498	Aminoglycoside N3'-acetyltransferase
T49.2525258499				1	1	1	T49.2525258499,T49.2525258499	hypothetical protein
T49.2525258501	1	1	1	1	4	5	P488.2545790510,T49.2525258501,TKA.2545793442,WRG.2545796376,WRG.2545796375,T49.2525258501	Transcriptional regulators
T49.2525258502	1	1	1	1	4	4	P488.2545790509,WRG.2545796374,T49.2525258502,TKA.2545793441,T49.2525258502	prepilin-type N-terminal cleavage/methylation domain
T49.2525258503	1	1	1	1	4	4	P488.2545790508,WRG.2545796373,T49.2525258503,TKA.2545793440,T49.2525258503	hypothetical protein
T49.2525258504	1	1	1	1	4	4	T49.2525258504,TKA.2545793439,P488.2545790507,WRG.2545796372,T49.2525258504	Predicted N-acetylglucosamine kinase
T49.2525258505	1	1	1	1	4	4	T49.2525258505,TKA.2545793438,WRG.2545796371,P488.2545790506,T49.2525258505	ABC-type polysaccharide/polyol phosphate transport system, ATPase component
T49.2525258506	1	1	1	1	4	4	P488.2545790505,WRG.2545796370,T49.2525258506,TKA.2545793437,T49.2525258506	ABC-type polysaccharide/polyol phosphate export systems, permease component
T49.2525258507	1	1	1	1	4	4	P488.2545790504,WRG.2545796369,T49.2525258507,TKA.2545793436,T49.2525258507	DNA binding domain, excisionase family
T49.2525258508	1	1	1	1	4	4	P488.2545790503,T49.2525258508,TKA.2545793435,WRG.2545796368,T49.2525258508	hypothetical protein
T49.2525258509	1	1	1	1	4	4	WRG.2545796367,T49.2525258509,TKA.2545793434,P488.2545790502,T49.2525258509	DNA replication and repair protein RecO
T49.2525258510	1	1	1	1	4	4	P488.2545790501,WRG.2545796366,T49.2525258510,TKA.2545793433,T49.2525258510	putative cellulase and CBM
T49.2525258511	1	1	1	1	4	4	P488.2545790500,WRG.2545796365,T49.2525258511,TKA.2545793432,T49.2525258511	N-acetyl-beta-hexosaminidase
T49.2525258512	1	1	1	1	4	4	T49.2525258512,TKA.2545793431,WRG.2545796364,P488.2545790499,T49.2525258512	Cytochrome c biogenesis factor
T49.2525258513	1	1	1	1	4	4	P488.2545790498,T49.2525258513,TKA.2545793430,WRG.2545796363,T49.2525258513	Cytochrome c-type biogenesis protein CcmE
T49.2525258514	1		1	1	3	4	WRG.2545796362,T49.2525258514,TKA.2545793429,P488.2545790497,T49.2525258514	hypothetical protein
T49.2525258515	1	1	1	1	4	4	P488.2545790496,WRG.2545796361,T49.2525258515,TKA.2545793428,T49.2525258515	ABC-type transport system involved in cytochrome c biogenesis, permease component
T49.2525258516	1	1	1	1	4	4	T49.2525258516,TKA.2545793427,WRG.2545796360,P488.2545790495,T49.2525258516	ABC-type transport system involved in cytochrome c biogenesis, permease component
T49.2525258517	1	1	1	1	4	4	WRG.2545796359,P488.2545790494,T49.2525258517,TKA.2545793426,T49.2525258517	hypothetical protein
T49.2525258518	1	1	1	1	4	4	WRG.2545796358,P488.2545790493,T49.2525258518,TKA.2545793425,T49.2525258518	hypothetical protein
T49.2525258519	1	1	1	1	4	4	WRG.2545796357,P488.2545790492,T49.2525258519,TKA.2545793424,T49.2525258519	hypothetical protein
T49.2525258520	1	1	1	1	4	4	WRG.2545796356,T49.2525258520,TKA.2545793423,P488.2545790491,T49.2525258520	RNA polymerase sigma factor, sigma-70 family
T49.2525258521	1	1	1	1	4	4	P488.2545790490,WRG.2545796355,T49.2525258521,TKA.2545793422,T49.2525258521	phosphoribosylanthranilate isomerase (EC 5.3.1.24)
T49.2525258522	1	1	1	1	4	4	P488.2545790489,T49.2525258522,TKA.2545793421,WRG.2545796354,T49.2525258522	hypothetical protein
T49.2525258523	1	1	1	1	4	4	P488.2545790488,WRG.2545796353,T49.2525258523,TKA.2545793420,T49.2525258523	ABC-type antimicrobial peptide transport system, permease component
T49.2525258524	1	1	1	1	4	4	P488.2545790487,WRG.2545796352,T49.2525258524,TKA.2545793419,T49.2525258524	Peroxiredoxin
T49.2525258525	1	1	1	1	4	4	T49.2525258525,TKA.2545793418,P488.2545790486,WRG.2545796351,T49.2525258525	Glycosyltransferases involved in cell wall biogenesis
T49.2525258526	1	1	1	1	4	4	WRG.2545796350,T49.2525258526,TKA.2545793417,P488.2545790485,T49.2525258526	UDP-galactose 4-epimerase (EC 5.1.3.2)
T49.2525258527	1	1	1	1	4	4	T49.2525258527,TKA.2545793416,P488.2545790484,WRG.2545796349,T49.2525258527	Glucose-1-phosphate thymidylyltransferase (EC 2.7.7.24)
T49.2525258528	1	1	1	1	4	4	T49.2525258528,TKA.2545793415,WRG.2545796348,P488.2545790483,T49.2525258528	PAS domain S-box/diguanylate cyclase (GGDEF) domain
T49.2525258529	1	1	1	1	4	4	P488.2545790482,WRG.2545796347,T49.2525258529,TKA.2545793414,T49.2525258529	UDP-galactopyranose mutase (EC 5.4.99.9)
T49.2525258530	1	1	1	1	4	4	WRG.2545796346,T49.2525258530,P488.2545790481,TKA.2545793413,T49.2525258530	Phosphopantetheinyl transferase (holo-ACP synthase)
T49.2525258533	1	1	1	1	4	4	T49.2525258533,TKA.2545793410,P488.2545790478,WRG.2545796342,T49.2525258533	electron transfer flavoprotein beta subunit
T49.2525258534	1	1	1	1	4	4	T49.2525258534,TKA.2545793409,P488.2545790477,WRG.2545796341,T49.2525258534	electron transfer flavoprotein alpha subunit apoprotein
T49.2525258535	1	1	1	1	4	4	P488.2545790476,WRG.2545796340,T49.2525258535,TKA.2545793408,T49.2525258535	Fe-S oxidoreductase
T49.2525258536	1	1	1	1	4	4	WRG.2545796339,T49.2525258536,TKA.2545793407,P488.2545790475,T49.2525258536	hypothetical protein
T49.2525258537	1	1	1	1	4	4	P488.2545790474,WRG.2545796338,T49.2525258537,TKA.2545793406,T49.2525258537	Uncharacterized conserved protein
T49.2525258538	1	1	1	1	4	4	WRG.2545796337,T49.2525258538,P488.2545790473,TKA.2545793405,T49.2525258538	HEAT repeats./AhpC/TSA family.
T49.2525258539	1	1	1	1	4	4	WRG.2545796336,T49.2525258539,TKA.2545793404,P488.2545790472,T49.2525258539	Beta-lactamase class C and other penicillin binding proteins
T49.2525258540	1	1	1	1	4	4	T49.2525258540,TKA.2545793403,P488.2545790471,WRG.2545796335,T49.2525258540	hypothetical protein
T49.2525258541	1	1	1	1	4	4	P488.2545790470,WRG.2545796334,T49.2525258541,TKA.2545793402,T49.2525258541	hypothetical protein
T49.2525258542		1	1	1	3	3	P488.2545790469,T49.2525258542,TKA.2545793401,T49.2525258542	hypothetical protein
T49.2525258543	1	1	1	1	4	4	T49.2525258543,TKA.2545793400,WRG.2545796333,P488.2545790468,T49.2525258543	ATP synthase F1 subcomplex beta subunit
T49.2525258544	1	1	1	1	4	4	P488.2545790467,T49.2525258544,TKA.2545793399,WRG.2545796332,T49.2525258544	ATP synthase F1 subcomplex epsilon subunit
T49.2525258545			1	1	2	4	P488.2545790466,T49.2525258545,TKA.2545793398,WRG.2545796331,T49.2525258545	hypothetical protein
T49.2525258546	1	1	1	1	4	4	P488.2545790465,WRG.2545796330,T49.2525258546,TKA.2545793397,T49.2525258546	LSU ribosomal protein L1P
T49.2525258547	1	1	1	1	4	4	P488.2545790464,T49.2525258547,TKA.2545793396,WRG.2545796329,T49.2525258547	hypothetical protein
T49.2525258548	1	1	1	1	4	4	T49.2525258548,TKA.2545793395,P488.2545790463,WRG.2545796328,T49.2525258548	LSU ribosomal protein L11P
T49.2525258549	1	1	1	1	4	4	WRG.2545796327,P488.2545790462,T49.2525258549,TKA.2545793394,T49.2525258549	transcription antitermination protein nusG
T49.2525258550				1	1	2	T49.2525258550,TKA.2545793393,T49.2525258550	hypothetical protein
T49.2525258552	1	1	1	1	4	3	P488.2545790459,T49.2525258552,TKA.2545793391,T49.2525258552	LSU ribosomal protein L33P
T49.2525258553	1	1	1	1	4	9	P488.2545791128,T49.2525258553,TKA.2545793390,P488.2545790458,WRG.2545796983,T49.2525260815,TKA.2545794062,WRG.2545796324,WRG.2545796323,T49.2525258553	translation elongation factor 1A (EF-1A/EF-Tu)
T49.2525258556	1	1	1	1	4	4	P488.2545790455,T49.2525258556,TKA.2545793387,WRG.2545796320,T49.2525258556	prepilin-type N-terminal cleavage/methylation domain
T49.2525258557	1	1	1	1	4	4	T49.2525258557,TKA.2545793386,P488.2545790454,WRG.2545796318,T49.2525258557	Iron-sulfur cluster assembly accessory protein
T49.2525258558	1	1	1	1	4	4	P488.2545790453,T49.2525258558,TKA.2545793385,WRG.2545796317,T49.2525258558	FeS assembly SUF system protein
T49.2525258559	1	1	1	1	4	4	T49.2525258559,TKA.2545793384,WRG.2545796316,P488.2545790452,T49.2525258559	Modular FeS cluster scaffolding protein NifU
T49.2525258560	1	1	1	1	4	4	P488.2545790451,T49.2525258560,TKA.2545793383,WRG.2545796315,T49.2525258560	L-selenocysteine selenide-lyase (L-alanine-forming) (EC 4.4.1.16)
T49.2525258561	1	1	1	1	4	4	T49.2525258561,TKA.2545793382,P488.2545790450,WRG.2545796314,T49.2525258561	Iron-regulated ABC transporter permease protein SufD
T49.2525258562	1	1	1	1	4	4	T49.2525258562,TKA.2545793381,WRG.2545796313,P488.2545790449,T49.2525258562	Iron-regulated ABC transporter ATPase subunit SufC
T49.2525258563	1	1	1	1	4	4	P488.2545790448,WRG.2545796312,T49.2525258563,TKA.2545793380,T49.2525258563	Iron-regulated ABC transporter membrane component SufB
T49.2525258564	1	1	1	1	4	4	P488.2545790447,WRG.2545796311,T49.2525258564,TKA.2545793379,T49.2525258564	transcriptional regulator, BadM/Rrf2 family
T49.2525258565	1	1	1	1	4	4	T49.2525258565,TKA.2545793378,P488.2545790446,WRG.2545796310,T49.2525258565	Alpha-L-fucosidase
T49.2525258566	1	1	1	1	4	4	T49.2525258566,TKA.2545793377,WRG.2545796309,P488.2545790445,T49.2525258566	Alpha-mannosidase
T49.2525258567	1	1	1	1	4	4	WRG.2545796308,P488.2545790444,T49.2525258567,TKA.2545793376,T49.2525258567	flagellar biosynthetic protein FliP
T49.2525258568	1	1	1	1	4	4	P488.2545790443,T49.2525258568,TKA.2545793375,WRG.2545796307,T49.2525258568	Flagellar biosynthesis protein, FliO.
T49.2525258569	1	1	1	1	4	4	T49.2525258569,TKA.2545793374,WRG.2545796306,P488.2545790442,T49.2525258569	flagellar motor switch protein FliN
T49.2525258570	1	1	1	1	4	4	T49.2525258570,TKA.2545793373,WRG.2545796305,P488.2545790441,T49.2525258570	flagellar motor switch protein FliM
T49.2525258571	1	1	1	1	4	4	T49.2525258571,TKA.2545793372,WRG.2545796304,P488.2545790440,T49.2525258571	monosaccharide ABC transporter membrane protein, CUT2 family (TC 3.A.1.2.-)
T49.2525258572	1	1	1	1	4	4	T49.2525258572,TKA.2545793371,WRG.2545796303,P488.2545790439,T49.2525258572	monosaccharide ABC transporter membrane protein, CUT2 family (TC 3.A.1.2.-)
T49.2525258573	1	1	1	1	4	4	P488.2545790438,WRG.2545796302,T49.2525258573,TKA.2545793370,T49.2525258573	Beta-1,4-xylanase
T49.2525258574	1	1	1	1	4	4	T49.2525258574,TKA.2545793369,P488.2545790437,WRG.2545796301,T49.2525258574	zinc-ribbon domain.
T49.2525258575	1	1	1	1	4	4	WRG.2545796300,T49.2525258575,P488.2545790436,TKA.2545793368,T49.2525258575	Zn-dependent protease with chaperone function
T49.2525258576	1	1	1	1	4	4	P488.2545790435,WRG.2545796299,T49.2525258576,TKA.2545793367,T49.2525258576	hypothetical protein
T49.2525258577	1	1	1	1	4	4	P488.2545790434,WRG.2545796298,T49.2525258577,TKA.2545793366,T49.2525258577	DNA adenine methylase Dam
T49.2525258578	1	1	1	1	4	4	P488.2545790433,WRG.2545796297,T49.2525258578,TKA.2545793365,T49.2525258578	ASPIC and UnbV./Family description.
T49.2525258579	1	1	1	1	4	4	P488.2545790432,T49.2525258579,TKA.2545793364,WRG.2545796296,T49.2525258579	hypothetical protein
T49.2525258580	1	1	1	1	4	4	T49.2525258580,TKA.2545793363,P488.2545790431,WRG.2545796295,T49.2525258580	BNR/Asp-box repeat.
T49.2525258581	1	1	1	1	4	4	T49.2525258581,TKA.2545793362,P488.2545790429,WRG.2545796294,T49.2525258581	hypothetical protein
T49.2525258582	1	1	1	1	4	4	T49.2525258582,TKA.2545793361,WRG.2545796293,P488.2545790428,T49.2525258582	ribose-binding protein
T49.2525258583	1	1	1	1	4	4	WRG.2545796292,P488.2545790427,T49.2525258583,TKA.2545793360,T49.2525258583	monosaccharide ABC transporter membrane protein, CUT2 family (TC 3.A.1.2.-)
T49.2525258584	1	1	1	1	4	4	T49.2525258584,TKA.2545793359,P488.2545790426,WRG.2545796291,T49.2525258584	Protein of unknown function (DUF2961).
T49.2525258585	1	1	1	1	4	4	T49.2525258585,TKA.2545793358,P488.2545790425,WRG.2545796290,T49.2525258585	1-acyl-sn-glycerol-3-phosphate acyltransferase
T49.2525258586	1	1	1	1	4	4	T49.2525258586,TKA.2545793357,P488.2545790424,WRG.2545796289,T49.2525258586	Predicted pyridoxal phosphate-dependent enzyme apparently involved in regulation of cell wall biogenesis
T49.2525258587	1	1	1	1	4	4	T49.2525258587,TKA.2545793356,P488.2545790423,WRG.2545796288,T49.2525258587	hypothetical protein
T49.2525258588	1	1	1	1	4	4	P488.2545790422,T49.2525258588,WRG.2545796287,TKA.2545793355,T49.2525258588	hypothetical protein
T49.2525258589	1	1	1	1	4	4	T49.2525258589,TKA.2545793354,P488.2545790421,WRG.2545796286,T49.2525258589	Predicted dehydrogenases and related proteins
T49.2525258590	1	1	1	1	4	4	P488.2545790420,T49.2525258590,TKA.2545793353,WRG.2545796285,T49.2525258590	Deoxycytidine deaminase
T49.2525258591	1	1	1	1	4	4	WRG.2545796284,P488.2545790419,T49.2525258591,TKA.2545793352,T49.2525258591	Peroxiredoxin
T49.2525258592	1	1	1	1	4	4	T49.2525258592,TKA.2545793351,P488.2545790418,WRG.2545796283,T49.2525258592	carboxypeptidase Taq (EC:3.4.17.19). Metallo peptidase. MEROPS family M32
T49.2525258593	1	1	1	1	4	4	T49.2525258593,TKA.2545793350,WRG.2545796282,P488.2545790417,T49.2525258593	DNA primase, catalytic core
T49.2525258594	1	1	1	1	4	4	P488.2545790416,WRG.2545796281,T49.2525258594,TKA.2545793349,T49.2525258594	RNA polymerase, sigma 70 subunit, RpoD
T49.2525258595	1	1	1	1	4	4	P488.2545790415,T49.2525258595,TKA.2545793348,WRG.2545796280,T49.2525258595	hypothetical protein
T49.2525258596	1	1	1	1	4	4	P488.2545790414,WRG.2545796279,T49.2525258596,TKA.2545793347,T49.2525258596	hypothetical protein
T49.2525258597	1	1	1	1	4	4	T49.2525258597,TKA.2545793346,WRG.2545796278,P488.2545790413,T49.2525258597	Prenyltransferase-like.
T49.2525258598	1	1	1	1	4	4	P488.2545790412,WRG.2545796277,T49.2525258598,TKA.2545793345,T49.2525258598	hypothetical protein
T49.2525258599	1	1	1	1	4	4	T49.2525258599,TKA.2545793344,P488.2545790411,WRG.2545796276,T49.2525258599	hypothetical protein
T49.2525258600	1	1	1	1	4	4	P488.2545790410,T49.2525258600,TKA.2545793343,WRG.2545796275,T49.2525258600	Protein kinase domain.
T49.2525258601	1	1	1	1	4	4	P488.2545790409,WRG.2545796274,T49.2525258601,TKA.2545793342,T49.2525258601	hypothetical protein
T49.2525258602	1	1	1	1	4	4	P488.2545790408,T49.2525258602,TKA.2545793341,WRG.2545796273,T49.2525258602	Uncharacterized protein, similar to the N-terminal domain of Lon protease
T49.2525258603	1	1	1	1	4	4	P488.2545790407,WRG.2545796272,T49.2525258603,TKA.2545793340,T49.2525258603	hypothetical protein
T49.2525258604	1	1	1	1	4	4	P488.2545790406,T49.2525258604,TKA.2545793339,WRG.2545796271,T49.2525258604	tRNA and rRNA cytosine-C5-methylases
T49.2525258605	1	1	1	1	4	4	T49.2525258605,TKA.2545793338,WRG.2545796270,P488.2545790405,T49.2525258605	succinyl-CoA synthetase (ADP-forming) beta subunit (EC 6.2.1.5)
T49.2525258606	1	1	1	1	4	4	T49.2525258606,TKA.2545793337,WRG.2545796269,P488.2545790404,T49.2525258606	Tetratricopeptide repeat.
T49.2525258607	1	1	1	1	4	4	P488.2545790403,T49.2525258607,TKA.2545793336,WRG.2545796268,T49.2525258607	iojap-like ribosome-associated protein
T49.2525258608	1	1	1	1	4	4	TKA.2545793335,WRG.2545796267,P488.2545790402,T49.2525258608,T49.2525258608	nicotinate-nucleotide adenylyltransferase (EC 2.7.7.18)
T49.2525258609	1	1	1	1	4	4	WRG.2545796266,P488.2545790401,T49.2525258609,TKA.2545793334,T49.2525258609	Uncharacterized proteins, LmbE homologs
T49.2525258611	1	1	1	1	4	4	T49.2525258611,TKA.2545793332,WRG.2545796264,P488.2545790399,T49.2525258611	Glutamine synthetase adenylyltransferase
T49.2525258612	1	1	1	1	4	4	T49.2525258612,TKA.2545793331,P488.2545790398,WRG.2545796263,T49.2525258612	acyl-phosphate glycerol-3-phosphate acyltransferase
T49.2525258613	1	1	1	1	4	4	T49.2525258613,TKA.2545793330,WRG.2545796262,P488.2545790397,T49.2525258613	replication restart DNA helicase PriA
T49.2525258614	1	1	1	1	4	4	P488.2545790396,WRG.2545796261,T49.2525258614,TKA.2545793329,T49.2525258614	Clostripain family.
T49.2525258615	1	1	1	1	4	4	WRG.2545796260,T49.2525258615,TKA.2545793328,P488.2545790395,T49.2525258615	Protein involved in biosynthesis of mitomycin antibiotics/polyketide fumonisin
T49.2525258616	1	1	1	1	4	4	WRG.2545796259,T49.2525258616,TKA.2545793327,P488.2545790394,T49.2525258616	PAS domain S-box
T49.2525258617	1	1	1	1	4	4	T49.2525258617,TKA.2545793326,WRG.2545796258,P488.2545790393,T49.2525258617	putative pectin lyase
T49.2525258618	1	1	1	1	4	4	WRG.2545796257,T49.2525258618,TKA.2545793325,P488.2545790392,T49.2525258618	Ferredoxin
T49.2525258619	1	1	1	1	4	4	P488.2545790391,WRG.2545796256,T49.2525258619,TKA.2545793324,T49.2525258619	glucose-inhibited division protein A
T49.2525258620	1	1	1	1	4	4	P488.2545790390,T49.2525258620,TKA.2545793323,WRG.2545796255,T49.2525258620	hypothetical protein
T49.2525258621	1	1	1	1	4	4	WRG.2545796254,P488.2545790389,T49.2525258621,TKA.2545793322,T49.2525258621	hypothetical protein
T49.2525258622	1	1	1	1	4	4	P488.2545790388,WRG.2545796253,T49.2525258622,TKA.2545793321,T49.2525258622	Aspartate/tyrosine/aromatic aminotransferase
T49.2525258623	1	1	1	1	4	4	P488.2545790387,WRG.2545796252,T49.2525258623,TKA.2545793320,T49.2525258623	Arylsulfatase A and related enzymes
T49.2525258624	1	1	1	1	4	4	T49.2525258624,TKA.2545793319,P488.2545790386,WRG.2545796251,T49.2525258624	hypothetical protein
T49.2525258625	1	1	1	1	4	4	P488.2545790385,WRG.2545796250,T49.2525258625,TKA.2545793318,T49.2525258625	histidinol-phosphate phosphatase family domain/HAD-superfamily hydrolase, subfamily IIIA
T49.2525258626	1	1	1	1	4	4	P488.2545790384,WRG.2545796249,T49.2525258626,TKA.2545793317,T49.2525258626	methylthioadenosine phosphorylase (EC 2.4.2.28)
T49.2525258627	1	1	1	1	4	4	P488.2545790383,T49.2525258627,TKA.2545793316,WRG.2545796248,T49.2525258627	methylthioribose-1-phosphate isomerase (EC 5.3.1.23)
T49.2525258628	1	1	1	1	4	4	WRG.2545796247,T49.2525258628,TKA.2545793315,P488.2545790382,T49.2525258628	adenine phosphoribosyltransferase (EC 2.4.2.7)
T49.2525258629	1	1	1	1	4	4	WRG.2545796246,T49.2525258629,P488.2545790381,TKA.2545793314,T49.2525258629	L-alanine-DL-glutamate epimerase and related enzymes of enolase superfamily
T49.2525258630	1	1	1	1	4	4	P488.2545790380,T49.2525258630,TKA.2545793313,WRG.2545796245,T49.2525258630	Uncharacterized protein conserved in bacteria
T49.2525258631	1	1	1	1	4	4	P488.2545790379,T49.2525258631,TKA.2545793312,WRG.2545796244,T49.2525258631	Beta-galactosidase/beta-glucuronidase
T49.2525258632	1	1	1	1	4	4	T49.2525258632,TKA.2545793311,P488.2545790378,WRG.2545796243,T49.2525258632	hypothetical protein
T49.2525258633	1	1	1	1	4	4	P488.2545790377,WRG.2545796242,T49.2525258633,TKA.2545793310,T49.2525258633	Periplasmic component of the Tol biopolymer transport system
T49.2525258634	1	1	1	1	4	4	P488.2545790376,WRG.2545796241,T49.2525258634,TKA.2545793309,T49.2525258634	pantothenate kinase (EC 2.7.1.33)
T49.2525258635	1	1	1	1	4	4	T49.2525258635,TKA.2545793308,P488.2545790375,WRG.2545796240,T49.2525258635	Glycoside hydrolase family 44.
T49.2525258636	1	1	1	1	4	4	T49.2525258636,TKA.2545793307,WRG.2545796239,P488.2545790374,T49.2525258636	hypothetical protein
T49.2525258637	1	1	1	1	4	4	P488.2545790373,WRG.2545796238,T49.2525258637,TKA.2545793306,T49.2525258637	Uncharacterized conserved protein
T49.2525258638	1	1	1	1	4	4	P488.2545790372,T49.2525258638,TKA.2545793305,WRG.2545796237,T49.2525258638	arginyl-tRNA synthetase (EC 6.1.1.19)
T49.2525258639	1	1	1	1	4	4	P488.2545790371,WRG.2545796236,T49.2525258639,TKA.2545793304,T49.2525258639	FOG: CBS domain
T49.2525258640	1	1	1	1	4	4	T49.2525258640,TKA.2545793303,P488.2545790370,WRG.2545796235,T49.2525258640	MoxR-like ATPases
T49.2525258641	1	1	1	1	4	4	WRG.2545796234,P488.2545790369,T49.2525258641,TKA.2545793302,T49.2525258641	Uncharacterized conserved protein (some members contain a von Willebrand factor type A (vWA) domain)
T49.2525258642	1	1	1	1	4	4	WRG.2545796233,T49.2525258642,TKA.2545793301,P488.2545790368,T49.2525258642	Transglutaminase-like enzymes, putative cysteine proteases
T49.2525258643	1	1	1	1	4	4	T49.2525258643,TKA.2545793300,P488.2545790367,WRG.2545796232,T49.2525258643	DNA polymerase III, delta subunit (EC 2.7.7.7)
T49.2525258644	1	1	1	1	4	4	WRG.2545796231,T49.2525258644,P488.2545790366,TKA.2545793299,T49.2525258644	SSU ribosomal protein S20P
T49.2525258645	1	1	1	1	4	4	T49.2525258645,TKA.2545793298,WRG.2545796230,P488.2545790365,T49.2525258645	hypothetical protein
T49.2525258646	1	1	1	1	4	4	WRG.2545796229,T49.2525258646,TKA.2545793297,P488.2545790364,T49.2525258646	Predicted N-acetylglucosamine kinase
T49.2525258647	1	1	1	1	4	4	T49.2525258647,TKA.2545793296,WRG.2545796228,P488.2545790363,T49.2525258647	Molecular chaperone DnaK
T49.2525258648	1	1	1	1	4	4	WRG.2545796227,T49.2525258648,TKA.2545793295,P488.2545790362,T49.2525258648	TPR repeat.
T49.2525258649	1	1	1	1	4	4	P488.2545790361,WRG.2545796226,T49.2525258649,TKA.2545793294,T49.2525258649	TIGR01777 family protein
T49.2525258650	1	1	1	1	4	4	P488.2545790360,WRG.2545796225,T49.2525258650,TKA.2545793293,T49.2525258650	Predicted bile acid beta-glucosidase
T49.2525258651	1	1	1	1	4	4	WRG.2545796224,P488.2545790359,T49.2525258651,TKA.2545793292,T49.2525258651	Transcriptional regulators
T49.2525258652	1	1	1	1	4	4	P488.2545790358,WRG.2545796222,T49.2525258652,TKA.2545793291,T49.2525258652	Zn-dependent alcohol dehydrogenases, class III
T49.2525258653	1	1	1	1	4	4	WRG.2545796221,T49.2525258653,TKA.2545793290,P488.2545790357,T49.2525258653	Uncharacterized protein conserved in bacteria (DUF2252).
T49.2525258654	1	1	1	1	4	4	WRG.2545796220,P488.2545790356,T49.2525258654,TKA.2545793289,T49.2525258654	phosphoserine aminotransferase apoenzyme (EC 2.6.1.52)
T49.2525258655	1	1	1	1	4	4	T49.2525258655,TKA.2545793288,WRG.2545796219,P488.2545790355,T49.2525258655	dipeptidase, putative
T49.2525258656	1	1	1	1	4	4	T49.2525258656,TKA.2545793287,WRG.2545796218,P488.2545790354,T49.2525258656	Protein involved in biosynthesis of mitomycin antibiotics/polyketide fumonisin
T49.2525258657	1	1	1	1	4	4	WRG.2545796217,T49.2525258657,TKA.2545793286,P488.2545790353,T49.2525258657	Domain of Unknown Function (DUF1080)
T49.2525258658	1	1	1	1	4	4	T49.2525258658,TKA.2545793285,WRG.2545796216,P488.2545790352,T49.2525258658	His Kinase A (phospho-acceptor) domain./Histidine kinase-, DNA gyrase B-, and HSP90-like ATPase./GAF domain.
T49.2525258659	1	1	1	1	4	4	WRG.2545796215,T49.2525258659,TKA.2545793284,P488.2545790351,T49.2525258659	porphobilinogen synthase (EC 4.2.1.24)
T49.2525258660	1	1	1	1	4	4	WRG.2545796214,T49.2525258660,TKA.2545793283,P488.2545790350,T49.2525258660	uroporphyrinogen-III C-methyltransferase (EC 2.1.1.107)
T49.2525258661	1	1	1	1	4	4	P488.2545790349,WRG.2545796213,T49.2525258661,TKA.2545793282,T49.2525258661	metal dependent phosphohydrolase
T49.2525258662	1	1	1	1	4	4	P488.2545790348,WRG.2545796212,T49.2525258662,TKA.2545793281,T49.2525258662	hypothetical protein
T49.2525258663	1	1	1	1	4	4	P488.2545790347,T49.2525258663,TKA.2545793280,WRG.2545796211,T49.2525258663	Predicted protease with the C-terminal PDZ domain
T49.2525258664	1	1	1	1	4	4	P488.2545790346,WRG.2545796210,T49.2525258664,TKA.2545793279,T49.2525258664	Periplasmic component of the Tol biopolymer transport system
T49.2525258665	1	1	1	1	4	4	WRG.2545796209,T49.2525258665,P488.2545790345,TKA.2545793278,T49.2525258665	Predicted sugar isomerase
T49.2525258666	1	1	1	1	4	4	P488.2545790344,T49.2525258666,TKA.2545793277,WRG.2545796208,T49.2525258666	hypothetical protein
T49.2525258667	1	1	1	1	4	4	WRG.2545796207,P488.2545790343,T49.2525258667,TKA.2545793276,T49.2525258667	hypothetical protein
T49.2525258668	1	1	1	1	4	4	P488.2545790342,WRG.2545796206,T49.2525258668,TKA.2545793275,T49.2525258668	hypothetical protein
T49.2525258669	1	1	1	1	4	4	P488.2545790341,WRG.2545796205,T49.2525258669,TKA.2545793274,T49.2525258669	cation diffusion facilitator family transporter
T49.2525258670	1	1	1	1	4	4	WRG.2545796204,P488.2545790340,T49.2525258670,TKA.2545793273,T49.2525258670	amino acid/polyamine/organocation transporter, APC superfamily (TC 2.A.3)
T49.2525258671	1	1	1	1	4	4	T49.2525258671,TKA.2545793272,P488.2545790339,WRG.2545796203,T49.2525258671	hypothetical protein
T49.2525258672	1	1	1	1	4	4	WRG.2545796202,P488.2545790338,T49.2525258672,TKA.2545793271,T49.2525258672	nicotinate-nucleotide pyrophosphorylase
T49.2525258673	1	1	1	1	4	4	P488.2545790337,WRG.2545796201,T49.2525258673,TKA.2545793270,T49.2525258673	Biotin-(acetyl-CoA carboxylase) ligase
T49.2525258674	1	1	1	1	4	3	T49.2525258674,TKA.2545793269,P488.2545790336,T49.2525258674	hypothetical protein
T49.2525258675	1	1	1	1	4	4	WRG.2545796199,P488.2545790335,T49.2525258675,TKA.2545793268,T49.2525258675	Predicted dehydrogenases and related proteins
T49.2525258676	1	1	1	1	4	4	P488.2545790334,WRG.2545796198,T49.2525258676,TKA.2545793267,T49.2525258676	4-amino-4-deoxy-L-arabinose transferase and related glycosyltransferases of PMT family
T49.2525258677	1	1	1	1	4	4	T49.2525258677,P488.2545790333,TKA.2545793266,WRG.2545796197,T49.2525258677	hypothetical protein
T49.2525258678	1	1	1	1	4	4	T49.2525258678,TKA.2545793265,P488.2545790331,WRG.2545796196,T49.2525258678	Pyruvate/2-oxoglutarate dehydrogenase complex, dihydrolipoamide dehydrogenase (E3) component, and related enzymes
T49.2525258679	1	1	1	1	4	4	T49.2525258679,TKA.2545793264,P488.2545790330,WRG.2545796195,T49.2525258679	Flagellar motor protein
T49.2525258680	1	1	1	1	4	4	T49.2525258680,TKA.2545793263,P488.2545790329,WRG.2545796194,T49.2525258680	flagellar motor stator protein MotA
T49.2525258681	1	1	1	1	4	4	P488.2545790328,T49.2525258681,TKA.2545793262,WRG.2545796193,T49.2525258681	UDP-glucose dehydrogenase
T49.2525258682	1	1	1	1	4	4	P488.2545790327,WRG.2545796192,T49.2525258682,TKA.2545793261,T49.2525258682	Tfp pilus assembly protein PilF
T49.2525258683	1	1	1	1	4	4	P488.2545790326,T49.2525258683,TKA.2545793260,WRG.2545796191,T49.2525258683	Predicted transcriptional regulators
T49.2525258684	1	1	1	1	4	4	P488.2545790325,WRG.2545796190,T49.2525258684,TKA.2545793259,T49.2525258684	Amidases related to nicotinamidase
T49.2525258685	1	1	1	1	4	4	P488.2545790324,WRG.2545796189,T49.2525258685,TKA.2545793258,T49.2525258685	Protein of unknown function (DUF3187).
T49.2525258686	1	1	1	1	4	4	P488.2545790323,WRG.2545796188,T49.2525258686,TKA.2545793257,T49.2525258686	Galactokinase
T49.2525258687	1	1	1	1	4	4	P488.2545790322,T49.2525258687,TKA.2545793256,WRG.2545796187,T49.2525258687	GTP-binding protein HflX
T49.2525258688	1	1	1	1	4	4	P488.2545790321,WRG.2545796186,T49.2525258688,TKA.2545793255,T49.2525258688	putative glycosyl hydrolase
T49.2525258689	1	1	1	1	4	4	WRG.2545796185,P488.2545790320,T49.2525258689,TKA.2545793254,T49.2525258689	hypothetical protein
T49.2525258690	1	1	1	1	4	4	T49.2525258690,TKA.2545793253,P488.2545790319,WRG.2545796184,T49.2525258690	hypothetical protein
T49.2525258691	1	1	1	1	4	4	P488.2545790318,WRG.2545796183,T49.2525258691,TKA.2545793252,T49.2525258691	Predicted phosphatases
T49.2525258692	1	1	1	1	4	4	P488.2545790317,WRG.2545796182,T49.2525258692,TKA.2545793251,T49.2525258692	SdpI/YhfL protein family.
T49.2525258693	1	1	1	1	4	4	P488.2545790316,WRG.2545796181,T49.2525258693,TKA.2545793250,T49.2525258693	Alpha/beta hydrolase family.
T49.2525258694	1	1	1	1	4	4	T49.2525258694,TKA.2545793249,WRG.2545796180,P488.2545790315,T49.2525258694	Phosphoesterase family.
T49.2525258695	1	1	1	1	4	4	P488.2545790314,T49.2525258695,TKA.2545793248,WRG.2545796179,T49.2525258695	cysteinyl-tRNA synthetase (EC 6.1.1.16)
T49.2525258696	1	1	1	1	4	4	WRG.2545796178,T49.2525258696,TKA.2545793247,P488.2545790313,T49.2525258696	Phosphoglycerate dehydrogenase and related dehydrogenases
T49.2525258697	1	1	1	1	4	4	P488.2545790312,WRG.2545796177,T49.2525258697,TKA.2545793246,T49.2525258697	hypothetical protein
T49.2525258698	1	1	1	1	4	4	P488.2545790311,WRG.2545796176,T49.2525258698,TKA.2545793245,T49.2525258698	ABC-type antimicrobial peptide transport system, ATPase component
T49.2525258699	1	1	1	1	4	4	P488.2545790310,T49.2525258699,TKA.2545793244,WRG.2545796175,T49.2525258699	ABC-type transport system, involved in lipoprotein release, permease component
T49.2525258700	1	1	1	1	4	4	WRG.2545796174,T49.2525258700,P488.2545790309,TKA.2545793243,T49.2525258700	Coenzyme PQQ synthesis protein D (PqqD).
T49.2525258701	1	1	1	1	4	4	T49.2525258701,TKA.2545793242,WRG.2545796173,P488.2545790308,T49.2525258701	hypothetical protein
T49.2525258702	1	1	1	1	4	4	T49.2525258702,TKA.2545793241,P488.2545790307,WRG.2545796172,T49.2525258702	hypothetical protein
T49.2525258703	1	1	1	1	4	4	WRG.2545796171,T49.2525258703,TKA.2545793240,P488.2545790306,T49.2525258703	hypothetical protein
T49.2525258704	1	1	1	1	4	4	WRG.2545796170,T49.2525258704,P488.2545790305,TKA.2545793239,T49.2525258704	ABC-type antimicrobial peptide transport system, permease component
T49.2525258705	1		1	1	3	3	P488.2545790304,T49.2525258705,TKA.2545793238,T49.2525258705	hypothetical protein
T49.2525258706	1	1	1	1	4	4	T49.2525258706,TKA.2545793237,P488.2545790303,WRG.2545796169,T49.2525258706	Uncharacterized membrane protein (homolog of Drosophila rhomboid)
T49.2525258707	1	1	1	1	4	4	T49.2525258707,TKA.2545793236,WRG.2545796168,P488.2545790301,T49.2525258707	Uncharacterized conserved protein
T49.2525258708	1	1	1	1	4	4	P488.2545790300,WRG.2545796167,T49.2525258708,TKA.2545793235,T49.2525258708	Predicted transcriptional regulator
T49.2525258709	1	1	1	1	4	4	P488.2545790299,T49.2525258709,TKA.2545793234,WRG.2545796166,T49.2525258709	Response regulator containing a CheY-like receiver domain and an HTH DNA-binding domain
T49.2525258710	1	1	1	1	4	4	P488.2545790298,T49.2525258710,TKA.2545793233,WRG.2545796165,T49.2525258710	Predicted permease
T49.2525258711	1	1	1	1	4	4	P488.2545790297,WRG.2545796164,T49.2525258711,TKA.2545793232,T49.2525258711	Predicted ATPase
T49.2525258712	1	1	1	1	4	4	P488.2545790296,WRG.2545796163,T49.2525258712,TKA.2545793231,T49.2525258712	RNA polymerase, sigma 28 subunit, SigD/FliA/WhiG
T49.2525258713	1	1	1	1	4	4	T49.2525258713,TKA.2545793230,P488.2545790295,WRG.2545796162,T49.2525258713	Sulfite reductase, beta subunit (hemoprotein)
T49.2525258714	1	1	1	1	4	5	P488.2545790294,WRG.2545796160,T49.2525258714,TKA.2545793229,WRG.2545796161,T49.2525258714	Alpha/beta hydrolase family.
T49.2525258715	1	1	1	1	4	4	P488.2545790293,T49.2525258715,TKA.2545793228,WRG.2545796159,T49.2525258715	Beta-glucosidase-related glycosidases
T49.2525258716	1	1	1	1	4	4	WRG.2545796158,P488.2545790292,T49.2525258716,TKA.2545793227,T49.2525258716	hypothetical protein
T49.2525258717	1	1	1	1	4	4	WRG.2545796157,P488.2545790291,T49.2525258717,TKA.2545793226,T49.2525258717	condensin subunit Smc
T49.2525258718	1	1	1	1	4	4	T49.2525258718,TKA.2545793225,WRG.2545796156,P488.2545790290,T49.2525258718	hypothetical protein
T49.2525258719	1	1	1	1	4	4	WRG.2545796155,T49.2525258719,TKA.2545793224,P488.2545790289,T49.2525258719	ABC-type Fe3+-hydroxamate transport system, periplasmic component
T49.2525258720	1	1	1	1	4	4	P488.2545790288,WRG.2545796154,T49.2525258720,TKA.2545793223,T49.2525258720	ABC-type multidrug transport system, ATPase component
T49.2525258721	1	1	1	1	4	4	T49.2525258721,TKA.2545793222,P488.2545790287,WRG.2545796153,T49.2525258721	Uncharacterized vancomycin resistance protein
T49.2525258722	1	1	1	1	4	4	WRG.2545796152,P488.2545790286,T49.2525258722,TKA.2545793221,T49.2525258722	serine O-acetyltransferase (EC 2.3.1.30)
T49.2525258723	1	1	1	1	4	4	T49.2525258723,TKA.2545793220,WRG.2545796151,P488.2545790285,T49.2525258723	DNA gyrase subunit A (EC 5.99.1.3)
T49.2525258724	1	1	1	1	4	4	WRG.2545796150,P488.2545790284,T49.2525258724,TKA.2545793219,T49.2525258724	hypothetical protein
T49.2525258725	1	1	1	1	4	4	P488.2545790283,WRG.2545796149,T49.2525258725,TKA.2545793218,T49.2525258725	glutamate-1-semialdehyde 2,1-aminomutase (EC 5.4.3.8)
T49.2525258726	1	1	1	1	4	4	T49.2525258726,TKA.2545793217,P488.2545790282,WRG.2545796148,T49.2525258726	isocitrate dehydrogenase, NAD-dependent, mitochondrial type
T49.2525258727	1	1	1	1	4	4	WRG.2545796147,P488.2545790281,T49.2525258727,TKA.2545793216,T49.2525258727	monosaccharide ABC transporter membrane protein, CUT2 family (TC 3.A.1.2.-)
T49.2525258728	1	1	1	1	4	4	P488.2545790280,WRG.2545796146,T49.2525258728,TKA.2545793215,T49.2525258728	monosaccharide ABC transporter substrate-binding protein, CUT2 family (TC 3.A.1.2.-)
T49.2525258729	1	1	1	1	4	4	WRG.2545796145,P488.2545790279,T49.2525258729,TKA.2545793214,T49.2525258729	Sugar phosphate isomerases/epimerases
T49.2525258730	1	1	1	1	4	4	T49.2525258730,TKA.2545793213,P488.2545790278,WRG.2545796144,T49.2525258730	hypothetical protein
T49.2525258731	1	1	1	1	4	4	P488.2545790277,T49.2525258731,TKA.2545793212,WRG.2545796143,T49.2525258731	hypothetical protein
T49.2525258732	1	1	1	1	4	4	P488.2545790276,WRG.2545796142,T49.2525258732,TKA.2545793211,T49.2525258732	Uncharacterized conserved protein
T49.2525258733	1	1	1	1	4	4	T49.2525258733,TKA.2545793210,P488.2545790275,WRG.2545796141,T49.2525258733	Polyferredoxin
T49.2525258734	1	1	1	1	4	4	T49.2525258734,WRG.2545796140,TKA.2545793209,P488.2545790274,T49.2525258734	hypothetical protein
T49.2525258735	1	1	1	1	4	4	T49.2525258735,TKA.2545793208,P488.2545790273,WRG.2545796139,T49.2525258735	Membrane-associated lipoprotein involved in thiamine biosynthesis
T49.2525258736	1	1	1	1	4	4	P488.2545790272,WRG.2545796138,T49.2525258736,TKA.2545793207,T49.2525258736	Predicted dehydrogenases and related proteins
T49.2525258737	1	1	1	1	4	4	WRG.2545796137,T49.2525258737,P488.2545790271,TKA.2545793206,T49.2525258737	Predicted dehydrogenases and related proteins
T49.2525258738	1	1	1	1	4	4	WRG.2545796136,P488.2545790270,T49.2525258738,TKA.2545793205,T49.2525258738	Predicted membrane protein
T49.2525258739	1	1	1	1	4	4	T49.2525258739,TKA.2545793204,P488.2545790269,WRG.2545796135,T49.2525258739	Cell wall-associated hydrolases (invasion-associated proteins)
T49.2525258740	1	1	1	1	4	4	WRG.2545796134,T49.2525258740,TKA.2545793203,P488.2545790268,T49.2525258740	phosphoribosylformylglycinamidine synthase subunit I (EC 6.3.5.3)
T49.2525258741	1	1	1	1	4	4	WRG.2545796133,P488.2545790267,T49.2525258741,TKA.2545793202,T49.2525258741	phosphoribosylformylglycinamidine synthase, purS protein
T49.2525258742	1	1	1	1	4	4	P488.2545790266,T49.2525258742,TKA.2545793201,WRG.2545796132,T49.2525258742	Uncharacterized conserved protein
T49.2525258743	1	1	1	1	4	4	WRG.2545796131,T49.2525258743,TKA.2545793200,P488.2545790265,T49.2525258743	chorismate synthase (EC 4.2.3.5)
T49.2525258744	1	1	1	1	4	4	P488.2545790264,WRG.2545796130,T49.2525258744,TKA.2545793199,T49.2525258744	shikimate kinase (EC 2.7.1.71)
T49.2525258745	1	1	1	1	4	4	P488.2545790263,T49.2525258745,TKA.2545793198,WRG.2545796129,T49.2525258745	3-dehydroquinate synthase (EC 4.2.3.4)
T49.2525258746	1	1	1	1	4	4	T49.2525258746,TKA.2545793197,P488.2545790262,WRG.2545796128,T49.2525258746	hypothetical protein
T49.2525258747	1	1	1	1	4	4	WRG.2545796127,P488.2545790261,T49.2525258747,TKA.2545793196,T49.2525258747	serine/threonine protein kinase
T49.2525258748	1	1	1	1	4	4	T49.2525258748,TKA.2545793195,P488.2545790260,WRG.2545796126,T49.2525258748	ribulose-5-phosphate 3-epimerase (EC 5.1.3.1)
T49.2525258749	1	1	1	1	4	4	P488.2545790259,WRG.2545796125,T49.2525258749,TKA.2545793194,T49.2525258749	hypothetical protein
T49.2525258750	1	1	1	1	4	4	P488.2545790258,WRG.2545796124,T49.2525258750,TKA.2545793193,T49.2525258750	diaminohydroxyphosphoribosylaminopyrimidine deaminase (EC 3.5.4.26)
T49.2525258751		1	1	1	3	10	T49.2525258904,TKA.2545793044,T49.2525258751,TKA.2545793192,P488.2545790106,P488.2545790256,T49.2525258753,P488.2545790255,TKA.2545793190,P488.2545790108,T49.2525258751	hypothetical protein
T49.2525258752				1	1	2	T49.2525258752,TKA.2545793191,T49.2525258752	hypothetical protein
T49.2525258753	1	1	1	1	4	10	T49.2525258904,TKA.2545793044,T49.2525258751,TKA.2545793192,P488.2545790106,P488.2545790256,T49.2525258753,P488.2545790255,TKA.2545793190,P488.2545790108,T49.2525258753	hypothetical protein
T49.2525258754	1	1	1	1	4	2	T49.2525258754,TKA.2545793189,T49.2525258754	hypothetical protein
T49.2525258755	1	1	1	1	4	4	WRG.2545796120,P488.2545790253,T49.2525258755,TKA.2545793188,T49.2525258755	Predicted oxidoreductases (related to aryl-alcohol dehydrogenases)
T49.2525258756	1	1	1	1	4	4	P488.2545790252,WRG.2545796119,T49.2525258756,TKA.2545793187,T49.2525258756	Predicted oxidoreductase
T49.2525258757	1	1	1	1	4	4	T49.2525258757,TKA.2545793186,P488.2545790251,WRG.2545796118,T49.2525258757	hypothetical protein
T49.2525258758	1	1		1	3	3	T49.2525258758,TKA.2545793185,P488.2545790250,T49.2525258758	Distinct helicase family with a unique C-terminal domain including a metal-binding cysteine cluster
T49.2525258759	1	1		1	3	3	P488.2545790248,T49.2525258759,TKA.2545793184,T49.2525258759	Type I restriction-modification system methyltransferase subunit
T49.2525258760	1	1		1	3	3	T49.2525258760,P488.2545790247,TKA.2545793183,T49.2525258760	hypothetical protein
T49.2525258761	1	1		1	3	2	T49.2525258761,TKA.2545793182,T49.2525258761	ERCC4-like helicases
T49.2525258762	1	1		1	3	1	T49.2525258762,T49.2525258762	hypothetical protein
T49.2525258763	1	1		1	3	2	T49.2525258763,TKA.2545793181,T49.2525258763	Restriction endonuclease
T49.2525258764	1	1	1	1	4	4	WRG.2545796115,T49.2525258764,TKA.2545793180,P488.2545790245,T49.2525258764	TIGR02436 family protein
T49.2525258765	1	1	1	1	4	4	P488.2545790244,WRG.2545796114,T49.2525258765,TKA.2545793179,T49.2525258765	Putative sialate O-acetylesterase
T49.2525258767	1	1	1	1	4	4	T49.2525258767,TKA.2545793178,WRG.2545796113,P488.2545790243,T49.2525258767	Transglutaminase-like enzymes, putative cysteine proteases
T49.2525258768	1	1	1	1	4	6	P488.2545790242,T49.2525258769,TKA.2545793176,T49.2525258768,TKA.2545793177,WRG.2545796112,T49.2525258768	Double zinc ribbon.
T49.2525258769	1	1	1	1	4	6	P488.2545790242,T49.2525258769,TKA.2545793176,T49.2525258768,TKA.2545793177,WRG.2545796112,T49.2525258769	hypothetical protein
T49.2525258770	1	1	1	1	4	4	P488.2545790241,T49.2525258770,TKA.2545793175,WRG.2545796111,T49.2525258770	L-aspartate aminotransferase apoenzyme (EC 2.6.1.1)
T49.2525258771	1	1	1	1	4	4	P488.2545790240,T49.2525258771,TKA.2545793174,WRG.2545796110,T49.2525258771	RNAse III (EC 3.1.26.3)
T49.2525258772	1	1	1	1	4	4	T49.2525258772,TKA.2545793173,WRG.2545796109,P488.2545790239,T49.2525258772	hypothetical protein
T49.2525258773	1	1	1	1	4	4	P488.2545790238,WRG.2545796108,T49.2525258773,TKA.2545793172,T49.2525258773	Iron-sulfur cluster assembly accessory protein
T49.2525258774	1	1	1	1	4	4	P488.2545790237,WRG.2545796107,T49.2525258774,TKA.2545793171,T49.2525258774	ABC-type multidrug transport system, ATPase and permease components
T49.2525258775	1	1	1	1	4	4	P488.2545790236,WRG.2545796106,T49.2525258775,TKA.2545793170,T49.2525258775	Asparagine synthase (glutamine-hydrolyzing)
T49.2525258776	1	1	1	1	4	4	P488.2545790235,T49.2525258776,TKA.2545793169,WRG.2545796105,T49.2525258776	Predicted Fe-S oxidoreductase
T49.2525258777	1	1	1	1	4	4	T49.2525258777,TKA.2545793168,P488.2545790234,WRG.2545796104,T49.2525258777	thymidine phosphorylase (EC 2.4.2.4)
T49.2525258778	1	1	1	1	4	4	P488.2545790233,WRG.2545796103,T49.2525258778,TKA.2545793167,T49.2525258778	Nucleoside-diphosphate-sugar epimerases
T49.2525258779	1	1	1	1	4	4	P488.2545790232,T49.2525258779,TKA.2545793166,WRG.2545796102,T49.2525258779	DNA-binding regulatory protein, YebC/PmpR family
T49.2525258780	1	1	1	1	4	4	T49.2525258780,TKA.2545793165,WRG.2545796101,P488.2545790231,T49.2525258780	hypothetical protein
T49.2525258781	1	1	1	1	4	4	WRG.2545796100,P488.2545790230,T49.2525258781,TKA.2545793164,T49.2525258781	ABC-type transport system involved in multi-copper enzyme maturation, permease component
T49.2525258782	1	1	1	1	4	4	WRG.2545796099,P488.2545790229,T49.2525258782,TKA.2545793163,T49.2525258782	ABC-type multidrug transport system, ATPase component
T49.2525258783	1	1	1	1	4	4	P488.2545790228,WRG.2545796098,T49.2525258783,TKA.2545793162,T49.2525258783	ABC-2 family transporter protein.
T49.2525258784	1	1	1	1	4	4	P488.2545790227,T49.2525258784,TKA.2545793161,WRG.2545796097,T49.2525258784	hypothetical protein
T49.2525258785	1	1	1	1	4	4	WRG.2545796096,P488.2545790226,T49.2525258785,TKA.2545793160,T49.2525258785	MoxR-like ATPases
T49.2525258787	1	1	1	1	4	4	P488.2545790224,T49.2525258787,TKA.2545793158,WRG.2545796094,T49.2525258787	DNA polymerase III, subunit gamma and tau
T49.2525258788	1	1	1	1	4	4	P488.2545790223,WRG.2545796093,T49.2525258788,TKA.2545793157,T49.2525258788	DNA-binding protein, YbaB/EbfC family
T49.2525258789	1	1	1	1	4	4	WRG.2545796092,P488.2545790222,T49.2525258789,TKA.2545793156,T49.2525258789	DNA replication and repair protein RecR
T49.2525258790	1	1	1	1	4	4	P488.2545790221,T49.2525258790,TKA.2545793155,WRG.2545796091,T49.2525258790	GTP cyclohydrolase II/3,4-dihydroxy-2-butanone 4-phosphate synthase
T49.2525258791	1	1	1	1	4	4	P488.2545790220,WRG.2545796090,T49.2525258791,TKA.2545793154,T49.2525258791	6,7-dimethyl-8-ribityllumazine synthase (EC 2.5.1.78)
T49.2525258792	1	1	1	1	4	4	P488.2545790219,T49.2525258792,TKA.2545793153,WRG.2545796089,T49.2525258792	Trypsin-like serine proteases, typically periplasmic, contain C-terminal PDZ domain
T49.2525258793	1	1	1	1	4	1	T49.2525258793,T49.2525258793	DNA polymerase subunit beta
T49.2525258794		1	1	1	3	1	T49.2525258794,T49.2525258794	Uncharacterized conserved protein
T49.2525258795	1	1	1	1	4	4	T49.2525258795,WRG.2545796088,P488.2545790218,TKA.2545793152,T49.2525258795	hypothetical protein
T49.2525258796	1	1	1	1	4	4	T49.2525258796,TKA.2545793151,P488.2545790217,WRG.2545796087,T49.2525258796	Glycosyltransferase
T49.2525258797	1	1	1	1	4	4	T49.2525258797,TKA.2545793150,P488.2545790216,WRG.2545796086,T49.2525258797	Uncharacterized protein conserved in bacteria
T49.2525258798	1	1	1	1	4	4	P488.2545790215,WRG.2545796085,T49.2525258798,TKA.2545793149,T49.2525258798	Uncharacterized protein conserved in bacteria
T49.2525258799	1	1	1	1	4	4	P488.2545790214,WRG.2545796084,T49.2525258799,TKA.2545793148,T49.2525258799	hypothetical protein
T49.2525258800	1	1	1	1	4	4	T49.2525258800,TKA.2545793147,P488.2545790213,WRG.2545796083,T49.2525258800	P pilus assembly/Cpx signaling pathway, periplasmic inhibitor/zinc-resistance associated protein
T49.2525258801	1	1	1	1	4	4	WRG.2545796082,P488.2545790212,T49.2525258801,TKA.2545793146,T49.2525258801	phosphoribosylformylglycinamidine synthase subunit II (EC 6.3.5.3)
T49.2525258802	1	1	1	1	4	4	P488.2545790211,WRG.2545796081,T49.2525258802,TKA.2545793145,T49.2525258802	amidophosphoribosyltransferase (EC 2.4.2.14)
T49.2525258803	1	1	1	1	4	4	P488.2545790210,T49.2525258803,TKA.2545793144,WRG.2545796080,T49.2525258803	hypothetical protein
T49.2525258804	1	1	1	1	4	4	P488.2545790209,T49.2525258804,TKA.2545793143,WRG.2545796079,T49.2525258804	phosphoribosylformylglycinamidine cyclo-ligase (EC 6.3.3.1)
T49.2525258805	1	1	1	1	4	4	WRG.2545796078,P488.2545790208,T49.2525258805,TKA.2545793142,T49.2525258805	haloacid dehalogenase superfamily, subfamily IA, variant 3 with third motif having DD or ED/haloacid dehalogenase superfamily, subfamily IA, variant 1 with third motif having Dx(3-4)D or Dx(3-4)E
T49.2525258806	1	1	1	1	4	4	P488.2545790207,T49.2525258806,TKA.2545793141,WRG.2545796077,T49.2525258806	hypothetical protein
T49.2525258807	1	1	1	1	4	5	P488.2545790206,TKA.2545793139,TKA.2545793140,T49.2525258807,WRG.2545796076,T49.2525258807	futalosine hydrolase (EC 3.2.2.26)
T49.2525258808	1	1	1	1	4	4	P488.2545790205,T49.2525258808,TKA.2545793138,WRG.2545796075,T49.2525258808	Predicted CoA-binding protein
T49.2525258809	1	1	1	1	4	4	P488.2545790204,T49.2525258809,TKA.2545793137,WRG.2545796074,T49.2525258809	hypothetical protein
T49.2525258810	1	1	1	1	4	4	P488.2545790203,T49.2525258810,TKA.2545793136,WRG.2545796073,T49.2525258810	Transcriptional regulator, contains sigma factor-related N-terminal domain
T49.2525258811	1	1	1	1	4	4	T49.2525258811,TKA.2545793135,P488.2545790202,WRG.2545796072,T49.2525258811	Protein involved in biosynthesis of mitomycin antibiotics/polyketide fumonisin
T49.2525258812	1	1	1	1	4	4	P488.2545790201,WRG.2545796071,T49.2525258812,TKA.2545793134,T49.2525258812	alanyl-tRNA synthetase (EC 6.1.1.7)
T49.2525258813	1	1	1	1	4	4	P488.2545790200,WRG.2545796070,T49.2525258813,TKA.2545793133,T49.2525258813	ASPIC and UnbV./Family description.
T49.2525258814	1	1	1	1	4	4	P488.2545790199,T49.2525258814,TKA.2545793132,WRG.2545796069,T49.2525258814	hypothetical protein
T49.2525258815	1	1	1	1	4	4	WRG.2545796068,P488.2545790198,T49.2525258815,TKA.2545793131,T49.2525258815	Tfp pilus assembly protein PilF
T49.2525258816	1	1	1	1	4	4	WRG.2545796067,T49.2525258816,TKA.2545793130,P488.2545790197,T49.2525258816	prepilin-type N-terminal cleavage/methylation domain
T49.2525258817	1	1	1	1	4	4	T49.2525258817,TKA.2545793129,P488.2545790196,WRG.2545796066,T49.2525258817	transcriptional regulator, LacI family
T49.2525258818	1	1	1	1	4	4	T49.2525258818,TKA.2545793128,WRG.2545796065,P488.2545790195,T49.2525258818	hypothetical protein
T49.2525258819	1	1	1	1	4	4	T49.2525258819,TKA.2545793127,P488.2545790194,WRG.2545796064,T49.2525258819	hypothetical protein
T49.2525258820	1	1	1	1	4	4	P488.2545790193,WRG.2545796063,T49.2525258820,TKA.2545793126,T49.2525258820	hypothetical protein
T49.2525258821	1	1	1	1	4	4	T49.2525258821,TKA.2545793125,WRG.2545796062,P488.2545790192,T49.2525258821	hypothetical protein
T49.2525258822	1	1	1	1	4	4	P488.2545790191,T49.2525258822,TKA.2545793124,WRG.2545796061,T49.2525258822	hypothetical protein
T49.2525258823	1	1	1	1	4	4	T49.2525258823,TKA.2545793123,WRG.2545796060,P488.2545790190,T49.2525258823	Predicted oxidoreductases (related to aryl-alcohol dehydrogenases)
T49.2525258824	1	1	1	1	4	4	P488.2545790189,WRG.2545796059,T49.2525258824,TKA.2545793122,T49.2525258824	FOG: WD40 repeat
T49.2525258825	1	1	1	1	4	4	WRG.2545796058,T49.2525258825,P488.2545790188,TKA.2545793121,T49.2525258825	Uncharacterized conserved protein
T49.2525258826	1	1	1	1	4	4	P488.2545790187,WRG.2545796057,T49.2525258826,TKA.2545793120,T49.2525258826	iron-sulfur cluster binding protein, putative
T49.2525258827	1	1	1	1	4	4	P488.2545790185,WRG.2545796056,T49.2525258827,TKA.2545793119,T49.2525258827	Tetratricopeptide repeat./TPR repeat.
T49.2525258828	1	1	1	1	4	4	T49.2525258828,TKA.2545793118,WRG.2545796055,P488.2545790184,T49.2525258828	hypothetical protein
T49.2525258829	1	1	1	1	4	4	P488.2545790183,T49.2525258829,TKA.2545793117,WRG.2545796054,T49.2525258829	Predicted thioesterase
T49.2525258830	1	1	1	1	4	4	P488.2545790182,T49.2525258830,TKA.2545793116,WRG.2545796053,T49.2525258830	Predicted RNA-binding protein
T49.2525258831	1	1	1	1	4	4	P488.2545790181,T49.2525258831,TKA.2545793115,WRG.2545796052,T49.2525258831	membrane protein insertase, YidC/Oxa1 family, C-terminal domain
T49.2525258832	1	1	1	1	4	4	P488.2545790180,T49.2525258832,TKA.2545793114,WRG.2545796051,T49.2525258832	putative membrane protein insertion efficiency factor
T49.2525258833	1	1	1	1	4	4	T49.2525258833,TKA.2545793113,P488.2545790179,WRG.2545796050,T49.2525258833	ribonuclease P protein component, eubacterial
T49.2525258834			1	1	2	4	P488.2545790178,T49.2525258834,TKA.2545793112,WRG.2545796049,T49.2525258834	LSU ribosomal protein L34P
T49.2525258835	1	1	1	1	4	4	P488.2545790177,WRG.2545796048,T49.2525258835,TKA.2545793111,T49.2525258835	Glycosyltransferases involved in cell wall biogenesis
T49.2525258836	1	1	1	1	4	4	WRG.2545796047,T49.2525258836,TKA.2545793110,P488.2545790176,T49.2525258836	glycerol 3-phosphate dehydrogenase (NAD(P)+) (EC 1.1.1.94)
T49.2525258837	1	1	1	1	4	4	P488.2545790175,T49.2525258837,TKA.2545793109,WRG.2545796046,T49.2525258837	Arylsulfatase A and related enzymes
T49.2525258838	1	1	1	1	4	4	P488.2545790174,T49.2525258838,TKA.2545793108,WRG.2545796045,T49.2525258838	FAD binding domain.
T49.2525258839	1	1	1	1	4	4	WRG.2545796044,T49.2525258839,TKA.2545793107,P488.2545790173,T49.2525258839	putative efflux protein, MATE family
T49.2525258840	1	1	1	1	4	4	P488.2545790172,T49.2525258840,TKA.2545793106,WRG.2545796043,T49.2525258840	Domain of unknown function (DUF1854).
T49.2525258841	1	1	1	1	4	4	P488.2545790171,WRG.2545796042,T49.2525258841,TKA.2545793105,T49.2525258841	homoserine dehydrogenase (EC 1.1.1.3)
T49.2525258842	1	1	1	1	4	4	P488.2545790170,T49.2525258842,TKA.2545793104,WRG.2545796041,T49.2525258842	biotin carboxyl carrier protein
T49.2525258843	1	1	1	1	4	4	WRG.2545796040,T49.2525258843,P488.2545790169,TKA.2545793103,T49.2525258843	phenylalanyl-tRNA synthetase beta subunit (EC 6.1.1.20)
T49.2525258844	1	1	1	1	4	4	P488.2545790168,T49.2525258844,TKA.2545793102,WRG.2545796039,T49.2525258844	phenylalanyl-tRNA synthetase, alpha subunit (EC 6.1.1.20)
T49.2525258845	1	1	1	1	4	4	T49.2525258845,TKA.2545793101,WRG.2545796037,P488.2545790167,T49.2525258845	LSU ribosomal protein L20P
T49.2525258846	1	1	1	1	4	3	P488.2545790166,T49.2525258846,WRG.2545796036,T49.2525258846	50S ribosomal protein L35
T49.2525258847	1	1	1	1	4	4	T49.2525258847,TKA.2545793100,P488.2545790165,WRG.2545796035,T49.2525258847	bacterial translation initiation factor 3 (bIF-3)
T49.2525258848	1	1	1	1	4	4	P488.2545790164,T49.2525258848,TKA.2545793099,WRG.2545796034,T49.2525258848	hypothetical protein
T49.2525258849	1	1	1	1	4	4	P488.2545790163,WRG.2545796033,T49.2525258849,TKA.2545793098,T49.2525258849	hypothetical protein
T49.2525258850	1	1	1	1	4	4	WRG.2545796032,T49.2525258850,P488.2545790162,TKA.2545793097,T49.2525258850	Neutral/alkaline non-lysosomal ceramidase.
T49.2525258851	1	1	1	1	4	4	T49.2525258851,TKA.2545793096,WRG.2545796031,P488.2545790161,T49.2525258851	hypothetical protein
T49.2525258852	1	1	1	1	4	4	T49.2525258852,TKA.2545793095,WRG.2545796030,P488.2545790160,T49.2525258852	Alpha/beta hydrolase family.
T49.2525258853	1	1	1	1	4	4	P488.2545790159,T49.2525258853,TKA.2545793094,WRG.2545796029,T49.2525258853	glycyl-tRNA synthetase (EC 6.1.1.14)
T49.2525258854	1	1	1	1	4	4	P488.2545790158,WRG.2545796028,T49.2525258854,TKA.2545793093,T49.2525258854	Predicted membrane protein
T49.2525258855	1	1	1	1	4	4	WRG.2545796027,P488.2545790157,T49.2525258855,TKA.2545793092,T49.2525258855	hypothetical protein
T49.2525258856	1	1	1	1	4	4	T49.2525258856,TKA.2545793091,WRG.2545796026,P488.2545790156,T49.2525258856	Uncharacterized iron-regulated protein
T49.2525258857	1	1	1	1	4	4	WRG.2545796025,T49.2525258857,P488.2545790155,TKA.2545793090,T49.2525258857	Mannosyl oligosaccharide glucosidase.
T49.2525258858	1	1	1	1	4	4	P488.2545790154,T49.2525258858,TKA.2545793089,WRG.2545796024,T49.2525258858	Xaa-Pro aminopeptidase
T49.2525258859	1	1	1	1	4	4	P488.2545790153,T49.2525258859,TKA.2545793088,WRG.2545796023,T49.2525258859	Predicted Co/Zn/Cd cation transporters
T49.2525258860	1	1	1	1	4	4	P488.2545790152,T49.2525258860,TKA.2545793087,WRG.2545796022,T49.2525258860	phosphoribosylaminoimidazole-succinocarboxamide synthase (EC 6.3.2.6)
T49.2525258861	1	1	1	1	4	4	WRG.2545796021,T49.2525258861,TKA.2545793086,P488.2545790151,T49.2525258861	Alpha-L-arabinofuranosidase
T49.2525258862	1	1	1	1	4	4	WRG.2545796020,P488.2545790150,T49.2525258862,TKA.2545793085,T49.2525258862	Nitroreductase
T49.2525258863	1	1	1	1	4	4	P488.2545790149,T49.2525258863,TKA.2545793084,WRG.2545796019,T49.2525258863	hypothetical protein
T49.2525258864	1	1	1	1	4	4	T49.2525258864,TKA.2545793083,P488.2545790148,WRG.2545796018,T49.2525258864	prepilin-type N-terminal cleavage/methylation domain
T49.2525258865	1	1	1	1	4	4	P488.2545790147,WRG.2545796017,T49.2525258865,TKA.2545793082,T49.2525258865	anthranilate synthase, component I (EC 4.1.3.27)
T49.2525258866	1	1	1	1	4	4	P488.2545790146,WRG.2545796016,T49.2525258866,TKA.2545793081,T49.2525258866	hypothetical protein
T49.2525258867	1	1	1	1	4	4	T49.2525258867,TKA.2545793080,WRG.2545796015,P488.2545790145,T49.2525258867	prepilin-type N-terminal cleavage/methylation domain
T49.2525258868	1	1	1	1	4	4	WRG.2545796014,P488.2545790144,T49.2525258868,TKA.2545793079,T49.2525258868	TPR repeat./Tetratricopeptide repeat.
T49.2525258869	1	1	1	1	4	4	P488.2545790143,WRG.2545796013,T49.2525258869,TKA.2545793078,T49.2525258869	ASPIC and UnbV./Family description.
T49.2525258870	1	1	1	1	4	4	P488.2545790142,WRG.2545796012,T49.2525258870,TKA.2545793077,T49.2525258870	Cytochrome c biogenesis factor
T49.2525258871	1	1	1	1	4	4	T49.2525258871,TKA.2545793076,P488.2545790141,WRG.2545796011,T49.2525258871	Tetratricopeptide repeat./TPR repeat.
T49.2525258872	1	1	1	1	4	4	P488.2545790140,T49.2525258872,TKA.2545793075,WRG.2545796010,T49.2525258872	ASPIC and UnbV./Family description.
T49.2525258873	1	1	1	1	4	4	P488.2545790139,WRG.2545796009,T49.2525258873,TKA.2545793074,T49.2525258873	hypothetical protein
T49.2525258874	1	1	1	1	4	4	P488.2545790138,T49.2525258874,TKA.2545793073,WRG.2545796008,T49.2525258874	Peptidase of plants and bacteria.
T49.2525258875	1	1	1	1	4	4	WRG.2545796007,T49.2525258875,TKA.2545793072,P488.2545790137,T49.2525258875	Excinuclease ABC subunit B
T49.2525258876	1	1	1	1	4	4	WRG.2545796005,P488.2545790136,T49.2525258876,TKA.2545793071,T49.2525258876	hypothetical protein
T49.2525258877	1	1	1	1	4	4	P488.2545790135,WRG.2545796004,T49.2525258877,TKA.2545793070,T49.2525258877	leucyl-tRNA synthetase (EC 6.1.1.4)
T49.2525258878	1	1	1	1	4	4	T49.2525258878,TKA.2545793069,P488.2545790134,WRG.2545796003,T49.2525258878	Methylase involved in ubiquinone/menaquinone biosynthesis
T49.2525258880	1	1	1	1	4	4	T49.2525258880,TKA.2545793067,P488.2545790132,WRG.2545796001,T49.2525258880	1-phosphofructokinase
T49.2525258881	1	1	1	1	4	4	WRG.2545796000,P488.2545790131,T49.2525258881,TKA.2545793066,T49.2525258881	Sec-independent protein secretion pathway components
T49.2525258882	1	1	1	1	4	4	T49.2525258882,TKA.2545793065,WRG.2545795999,P488.2545790130,T49.2525258882	twin arginine-targeting protein translocase, TatA/E family
T49.2525258883	1	1	1	1	4	4	P488.2545790129,T49.2525258883,TKA.2545793064,WRG.2545795998,T49.2525258883	protein translocase, SecG subunit
T49.2525258884	1	1	1	1	4	4	P488.2545790128,WRG.2545795997,T49.2525258884,TKA.2545793063,T49.2525258884	cell elongation-specific peptidoglycan D,D-transpeptidase
T49.2525258885	1	1	1	1	4	4	T49.2525258885,TKA.2545793062,P488.2545790127,WRG.2545795996,T49.2525258885	transcriptional regulator, LacI family
T49.2525258886		1	1	1	3	4	P488.2545790126,T49.2525258886,TKA.2545793061,WRG.2545795995,T49.2525258886	hypothetical protein
T49.2525258887	1	1	1	1	4	4	WRG.2545795994,T49.2525258887,TKA.2545793060,P488.2545790125,T49.2525258887	prepilin-type N-terminal cleavage/methylation domain
T49.2525258888	1	1	1	1	4	4	WRG.2545795993,P488.2545790124,T49.2525258888,TKA.2545793059,T49.2525258888	Uncharacterized protein conserved in bacteria
T49.2525258889	1	1	1	1	4	4	WRG.2545795992,T49.2525258889,P488.2545790123,TKA.2545793058,T49.2525258889	hypothetical protein
T49.2525258890	1	1	1	1	4	4	T49.2525258890,TKA.2545793057,P488.2545790122,WRG.2545795991,T49.2525258890	hypothetical protein
T49.2525258891	1	1	1	1	4	4	P488.2545790121,T49.2525258891,TKA.2545793056,WRG.2545795990,T49.2525258891	Predicted bile acid beta-glucosidase
T49.2525258892	1	1	1	1	4	4	T49.2525258892,TKA.2545793055,WRG.2545795989,P488.2545790120,T49.2525258892	L-aspartate oxidase (EC 1.4.3.16)
T49.2525258893	1	1	1	1	4	4	P488.2545790119,WRG.2545795988,T49.2525258893,TKA.2545793054,T49.2525258893	hydroxymethylbilane synthase (EC 2.5.1.61)
T49.2525258894	1	1	1	1	4	4	P488.2545790118,WRG.2545795987,T49.2525258894,TKA.2545793053,T49.2525258894	aminopeptidase. Metallo peptidase. MEROPS family M42
T49.2525258895	1	1	1	1	4	4	P488.2545790117,T49.2525258895,TKA.2545793052,WRG.2545795986,T49.2525258895	flagellar biosynthetic protein FlhF
T49.2525258896	1	1	1	1	4	4	P488.2545790116,T49.2525258896,TKA.2545793051,WRG.2545795985,T49.2525258896	carbohydrate ABC transporter ATP-binding protein, CUT1 family (TC 3.A.1.1.-)
T49.2525258897	1	1	1	1	4	4	T49.2525258897,TKA.2545793050,P488.2545790115,WRG.2545795984,T49.2525258897	ABC-type antimicrobial peptide transport system, ATPase component
T49.2525258898	1	1	1	1	4	4	P488.2545790114,WRG.2545795983,T49.2525258898,TKA.2545793049,T49.2525258898	thiol peroxidase (atypical 2-Cys peroxiredoxin) (EC 1.11.1.5)
T49.2525258899	1	1	1	1	4	4	T49.2525258899,TKA.2545793048,P488.2545790113,WRG.2545795982,T49.2525258899	Zn-dependent protease with chaperone function
T49.2525258900	1	1	1	1	4	4	P488.2545790112,T49.2525258900,TKA.2545793047,WRG.2545795981,T49.2525258900	hypothetical protein
T49.2525258901	1	1	1	1	4	4	P488.2545790111,WRG.2545795980,T49.2525258901,TKA.2545793046,T49.2525258901	tyrosyl-tRNA synthetase (EC 6.1.1.1)
T49.2525258902	1	1	1	1	4	4	P488.2545790110,T49.2525258902,TKA.2545793045,WRG.2545795979,T49.2525258902	hypothetical protein
T49.2525258903			1	1	2	1	T49.2525258903,T49.2525258903	RHS repeat-associated core domain protein-containing protein
T49.2525258904	1	1	1	1	4	10	T49.2525258904,TKA.2545793044,T49.2525258751,TKA.2545793192,P488.2545790106,P488.2545790256,T49.2525258753,P488.2545790255,TKA.2545793190,P488.2545790108,T49.2525258904	hypothetical protein
T49.2525258905	1	1	1	1	4	4	WRG.2545795976,T49.2525258905,TKA.2545793043,P488.2545790105,T49.2525258905	hypothetical protein
T49.2525258906	1	1	1	1	4	6	P488.2545790104,WRG.2545795975,T49.2525258907,TKA.2545793041,T49.2525258906,TKA.2545793042,T49.2525258906	hypothetical protein
T49.2525258907	1	1	1	1	4	6	P488.2545790104,WRG.2545795975,T49.2525258907,TKA.2545793041,T49.2525258906,TKA.2545793042,T49.2525258907	ISRSO5-transposase
T49.2525258908	1	1	1	1	4	4	T49.2525258908,TKA.2545793040,P488.2545790103,WRG.2545795974,T49.2525258908	hypothetical protein
T49.2525258909	1		1	1	3	2	T49.2525258909,TKA.2545793039,T49.2525258909	hypothetical protein
T49.2525258910	1		1	1	3	4	WRG.2545795972,T49.2525258910,TKA.2545793038,P488.2545790101,T49.2525258910	type III restriction enzyme, res subunit family
T49.2525258911				1	1	2	T49.2525258911,TKA.2545793037,T49.2525258911	hypothetical protein
T49.2525258912				1	1	2	T49.2525258912,TKA.2545793036,T49.2525258912	type II site-specific deoxyribonuclease BsobI.
T49.2525258913				1	1	2	T49.2525258913,TKA.2545793035,T49.2525258913	Methyltransferase domain.
T49.2525258914	1		1	1	3	4	T49.2525258914,TKA.2545793034,WRG.2545795970,P488.2545790099,T49.2525258914	hypothetical protein
T49.2525258915	1		1	1	3	4	P488.2545790098,T49.2525258915,TKA.2545793033,WRG.2545795969,T49.2525258915	hypothetical protein
T49.2525258916	1	1	1	1	4	4	T49.2525258916,TKA.2545793032,P488.2545790097,WRG.2545795968,T49.2525258916	hypothetical protein
T49.2525258917	1	1	1	1	4	4	WRG.2545795967,T49.2525258917,P488.2545790096,TKA.2545793031,T49.2525258917	Uncharacterized protein conserved in bacteria
T49.2525258918	1	1	1	1	4	4	T49.2525258918,TKA.2545793030,WRG.2545795966,P488.2545790095,T49.2525258918	S-adenosyl-methyltransferase MraW
T49.2525258919	1	1	1	1	4	4	P488.2545790094,T49.2525258919,TKA.2545793029,WRG.2545795965,T49.2525258919	hypothetical protein
T49.2525258920	1	1	1	1	4	4	P488.2545790093,WRG.2545795964,T49.2525258920,TKA.2545793028,T49.2525258920	Cell division protein FtsI/penicillin-binding protein 2
T49.2525258921	1	1	1	1	4	4	P488.2545790092,T49.2525258921,TKA.2545793027,WRG.2545795963,T49.2525258921	UDP-N-acetylmuramoylalanyl-D-glutamate--2,6-diaminopimelate ligase (EC 6.3.2.13)
T49.2525258922	1	1	1	1	4	4	P488.2545790091,WRG.2545795962,T49.2525258922,TKA.2545793026,T49.2525258922	UDP-N-acetylmuramoyl-tripeptide--D-alanyl-D-alanine ligase (EC 6.3.2.10)
T49.2525258923	1	1	1	1	4	4	WRG.2545795961,P488.2545790090,T49.2525258923,TKA.2545793025,T49.2525258923	Phospho-N-acetylmuramoyl-pentapeptide-transferase (EC 2.7.8.13)
T49.2525258924	1	1	1	1	4	4	WRG.2545795960,TKA.2545793024,T49.2525258924,P488.2545790089,T49.2525258924	UDP-N-acetylmuramoylalanine--D-glutamate ligase (EC 6.3.2.9)
T49.2525258925	1	1	1	1	4	4	P488.2545790088,T49.2525258925,TKA.2545793023,WRG.2545795959,T49.2525258925	Bacterial cell division membrane protein
T49.2525258926	1	1	1	1	4	4	T49.2525258926,TKA.2545793022,WRG.2545795958,P488.2545790087,T49.2525258926	UDP-N-acetylglucosamine-N-acetylmuramylpentapeptide N-acetylglucosamine transferase
T49.2525258927	1	1	1	1	4	4	WRG.2545795957,T49.2525258927,TKA.2545793021,P488.2545790086,T49.2525258927	UDP-N-acetylmuramate--L-alanine ligase (EC 6.3.2.8)
T49.2525258928	1	1	1	1	4	4	P488.2545790085,WRG.2545795956,TKA.2545793020,T49.2525258928,T49.2525258928	D-alanine--D-alanine ligase (EC 6.3.2.4)
T49.2525258929	1	1	1	1	4	4	T49.2525258929,TKA.2545793019,WRG.2545795955,P488.2545790084,T49.2525258929	cell division protein FtsQ
T49.2525258930	1	1	1	1	4	4	WRG.2545795954,T49.2525258930,TKA.2545793018,P488.2545790083,T49.2525258930	Uncharacterized protein conserved in bacteria
T49.2525258931	1	1	1	1	4	4	P488.2545790082,WRG.2545795953,T49.2525258931,TKA.2545793017,T49.2525258931	Uncharacterized conserved protein (small basic protein)
T49.2525258932	1	1	1	1	4	4	P488.2545790081,T49.2525258932,TKA.2545793016,WRG.2545795952,T49.2525258932	cell division protein FtsA
T49.2525258933	1	1	1	1	4	4	P488.2545790080,WRG.2545795951,T49.2525258933,TKA.2545793015,T49.2525258933	cell division protein FtsZ
T49.2525258934	1	1	1	1	4	4	T49.2525258934,TKA.2545793014,P488.2545790079,WRG.2545795950,T49.2525258934	Cysteine sulfinate desulfinase/cysteine desulfurase and related enzymes
T49.2525258935	1	1	1	1	4	4	P488.2545790078,WRG.2545795949,T49.2525258935,TKA.2545793013,T49.2525258935	Site-specific recombinase XerD
T49.2525258936	1	1	1	1	4	4	P488.2545790077,WRG.2545795948,T49.2525258936,TKA.2545793012,T49.2525258936	Hemolysins and related proteins containing CBS domains
T49.2525258937	1	1	1	1	4	4	T49.2525258937,TKA.2545793011,P488.2545790076,WRG.2545795947,T49.2525258937	Diacylglycerol kinase
T49.2525258938	1	1	1	1	4	4	P488.2545790075,WRG.2545795946,T49.2525258938,TKA.2545793010,T49.2525258938	metalloprotein, YbeY/UPF0054 family
T49.2525258939	1	1	1	1	4	4	P488.2545790074,WRG.2545795945,T49.2525258939,TKA.2545793009,T49.2525258939	uncharacterized domain HDIG
T49.2525258940	1	1	1	1	4	4	P488.2545790073,WRG.2545795944,T49.2525258940,TKA.2545793008,T49.2525258940	KpsF/GutQ family protein
T49.2525258941	1	1	1	1	4	4	T49.2525258941,TKA.2545793007,P488.2545790072,WRG.2545795943,T49.2525258941	MazG family protein
T49.2525258942	1	1	1	1	4	4	WRG.2545795942,P488.2545790071,T49.2525258942,TKA.2545793006,T49.2525258942	PPIC-type PPIASE domain.
T49.2525258943	1	1	1	1	4	4	WRG.2545795941,T49.2525258943,TKA.2545793005,P488.2545790070,T49.2525258943	hypothetical protein
T49.2525258944	1	1	1	1	4	4	WRG.2545795940,T49.2525258944,TKA.2545793004,P488.2545790069,T49.2525258944	hypothetical protein
T49.2525258945	1	1	1	1	4	4	WRG.2545795939,P488.2545790068,T49.2525258945,TKA.2545793003,T49.2525258945	RNA polymerase, sigma 28 subunit, SigD/FliA/WhiG
T49.2525258946	1	1	1	1	4	4	T49.2525258946,TKA.2545793002,P488.2545790067,WRG.2545795938,T49.2525258946	hypothetical protein
T49.2525258947	1	1	1	1	4	4	T49.2525258947,TKA.2545793001,WRG.2545795937,P488.2545790066,T49.2525258947	ATPases involved in chromosome partitioning
T49.2525258948	1	1	1	1	4	4	P488.2545790065,T49.2525258948,TKA.2545793000,WRG.2545795936,T49.2525258948	hypothetical protein
T49.2525258949	1	1	1	1	4	4	P488.2545790064,T49.2525258949,TKA.2545792999,WRG.2545795935,T49.2525258949	nitrogen regulatory protein P-II family
T49.2525258950	1	1	1	1	4	4	T49.2525258950,TKA.2545792998,P488.2545790063,WRG.2545795934,T49.2525258950	Transglutaminase-like enzymes, putative cysteine proteases
T49.2525258951	1	1	1	1	4	4	WRG.2545795933,T49.2525258951,TKA.2545792997,P488.2545790062,T49.2525258951	Uncharacterized protein conserved in bacteria
T49.2525258952	1	1	1	1	4	4	WRG.2545795932,P488.2545790061,T49.2525258952,TKA.2545792996,T49.2525258952	Uncharacterized conserved protein
T49.2525258953	1	1	1	1	4	4	T49.2525258953,TKA.2545792995,WRG.2545795931,P488.2545790060,T49.2525258953	Alginate export
T49.2525258954	1	1	1	1	4	4	WRG.2545795930,T49.2525258954,TKA.2545792994,P488.2545790059,T49.2525258954	DNA modification methylase
T49.2525258955	1	1	1	1	4	4	P488.2545790058,WRG.2545795929,T49.2525258955,TKA.2545792993,T49.2525258955	radical SAM family uncharacterized protein
T49.2525258956	1	1	1	1	4	4	T49.2525258956,TKA.2545792992,WRG.2545795928,P488.2545790057,T49.2525258956	RNA polymerase, sigma 54 subunit, RpoN/SigL
T49.2525258957	1	1	1	1	4	4	WRG.2545795927,T49.2525258957,TKA.2545792991,P488.2545790056,T49.2525258957	Spore coat polysaccharide biosynthesis protein F, CMP-KDO synthetase homolog
T49.2525258958	1	1	1	1	4	4	T49.2525258958,TKA.2545792990,P488.2545790055,WRG.2545795926,T49.2525258958	hypothetical protein
T49.2525258959	1	1	1	1	4	4	P488.2545790054,T49.2525258959,TKA.2545792989,WRG.2545795925,T49.2525258959	hypothetical protein
T49.2525258960	1	1	1	1	4	4	T49.2525258960,TKA.2545792988,WRG.2545795924,P488.2545790053,T49.2525258960	von Willebrand factor type A domain.
T49.2525258961	1	1	1	1	4	4	T49.2525258961,TKA.2545792987,WRG.2545795923,P488.2545790052,T49.2525258961	ribosome-associated GTPase EngA
T49.2525258962	1	1	1	1	4	4	T49.2525258962,TKA.2545792986,WRG.2545795922,P488.2545790051,T49.2525258962	26S proteasome regulatory complex, subunit RPN10/PSMD4
T49.2525258963	1	1	1	1	4	2	T49.2525258963,TKA.2545792985,T49.2525258963	hypothetical protein
T49.2525258964	1	1	1	1	4	4	P488.2545790049,T49.2525258964,TKA.2545792984,WRG.2545795920,T49.2525258964	Sugar phosphate isomerases/epimerases
T49.2525258965	1	1	1	1	4	4	P488.2545790048,T49.2525258965,TKA.2545792983,WRG.2545795919,T49.2525258965	Predicted dehydrogenases and related proteins
T49.2525258966	1	1	1	1	4	4	P488.2545790047,T49.2525258966,TKA.2545792982,WRG.2545795918,T49.2525258966	preQ(0) biosynthesis protein QueD
T49.2525258967	1	1	1	1	4	4	P488.2545790046,T49.2525258967,TKA.2545792981,WRG.2545795917,T49.2525258967	Ferredoxin subunits of nitrite reductase and ring-hydroxylating dioxygenases
T49.2525258968	1	1	1	1	4	4	WRG.2545795916,T49.2525258968,P488.2545790045,TKA.2545792980,T49.2525258968	Peroxiredoxin
T49.2525258969	1	1	1	1	4	4	WRG.2545795915,T49.2525258969,P488.2545790044,TKA.2545792979,T49.2525258969	3-deoxy-D-manno-oct-2-ulosonic acid (Kdo) hydroxylase.
T49.2525258970	1	1	1	1	4	4	T49.2525258970,TKA.2545792978,WRG.2545795913,P488.2545790043,T49.2525258970	Lipid A core - O-antigen ligase and related enzymes
T49.2525258971	1	1	1	1	4	4	P488.2545790042,T49.2525258971,TKA.2545792977,WRG.2545795912,T49.2525258971	Predicted glycosyltransferases
T49.2525258972	1	1	1	1	4	5	T49.2525258972,TKA.2545792976,TKA.2545792975,WRG.2545795911,P488.2545790041,T49.2525258972	family 2 glycosyl transferases
T49.2525258973	1	1	1	1	4	4	P488.2545790040,WRG.2545795910,T49.2525258973,TKA.2545792974,T49.2525258973	D-alanyl-D-alanine carboxypeptidase
T49.2525258974	1	1	1	1	4	4	WRG.2545795909,P488.2545790039,T49.2525258974,TKA.2545792973,T49.2525258974	DNA replication and repair protein RadC
T49.2525258975	1	1	1	1	4	4	WRG.2545795908,P488.2545790038,T49.2525258975,TKA.2545792972,T49.2525258975	(R)-citramalate synthase
T49.2525258976	1	1	1	1	4	4	WRG.2545795907,T49.2525258976,TKA.2545792971,P488.2545790037,T49.2525258976	nitrogen regulatory protein P-II family
T49.2525258977	1	1	1	1	4	4	P488.2545790036,T49.2525258977,TKA.2545792970,WRG.2545795906,T49.2525258977	3-isopropylmalate dehydrogenase (EC 1.1.1.85)
T49.2525258978	1	1	1	1	4	4	P488.2545790035,T49.2525258978,TKA.2545792969,WRG.2545795905,T49.2525258978	queuosine biosynthesis protein QueC
T49.2525258979	1	1	1	1	4	4	P488.2545790034,WRG.2545795904,T49.2525258979,TKA.2545792968,T49.2525258979	RNA polymerase sigma factor, sigma-70 family
T49.2525258980	1	1	1	1	4	4	WRG.2545795903,T49.2525258980,P488.2545790033,TKA.2545792967,T49.2525258980	Response regulator containing a CheY-like receiver domain and an HTH DNA-binding domain
T49.2525258981	1	1	1	1	4	4	P488.2545790032,WRG.2545795902,T49.2525258981,TKA.2545792966,T49.2525258981	Peroxiredoxin
T49.2525258982	1	1	1	1	4	4	P488.2545790031,WRG.2545795901,T49.2525258982,TKA.2545792965,T49.2525258982	NAD-dependent aldehyde dehydrogenases
T49.2525258983	1	1	1	1	4	4	T49.2525258983,TKA.2545792964,P488.2545790030,WRG.2545795900,T49.2525258983	hypothetical protein
T49.2525258984	1	1	1	1	4	4	T49.2525258984,TKA.2545792963,WRG.2545795899,P488.2545790029,T49.2525258984	Aminopeptidase N
T49.2525258985	1	1	1	1	4	4	WRG.2545795898,T49.2525258985,P488.2545790028,TKA.2545792962,T49.2525258985	prepilin-type N-terminal cleavage/methylation domain
T49.2525258986	1	1	1	1	4	4	P488.2545790027,T49.2525258986,TKA.2545792961,WRG.2545795897,T49.2525258986	LSU ribosomal protein L21P
T49.2525258987	1	1	1	1	4	4	P488.2545790026,WRG.2545795896,T49.2525258987,TKA.2545792960,T49.2525258987	LSU ribosomal protein L27P
T49.2525258988	1	1	1	1	4	4	P488.2545790025,T49.2525258988,TKA.2545792959,WRG.2545795895,T49.2525258988	Thiol-disulfide isomerase and thioredoxins
T49.2525258989	1	1	1	1	4	4	T49.2525258989,TKA.2545792958,WRG.2545795894,P488.2545790024,T49.2525258989	3-deoxy-D-arabinoheptulosonate-7-phosphate synthase (EC 2.5.1.54)
T49.2525258990	1	1	1	1	4	4	P488.2545790023,T49.2525258990,TKA.2545792957,WRG.2545795893,T49.2525258990	zinc-ribbon domain.
T49.2525258991	1	1	1	1	4	4	T49.2525258991,TKA.2545792956,WRG.2545795892,P488.2545790022,T49.2525258991	Dehydrogenases with different specificities (related to short-chain alcohol dehydrogenases)
T49.2525258992	1	1	1	1	4	4	P488.2545790021,WRG.2545795891,T49.2525258992,TKA.2545792955,T49.2525258992	hypothetical protein
T49.2525258993	1	1	1	1	4	4	WRG.2545795890,T49.2525258993,P488.2545790020,TKA.2545792954,T49.2525258993	membrane protease FtsH catalytic subunit (EC 3.4.24.-)
T49.2525258994	1	1	1	1	4	4	P488.2545790019,WRG.2545795889,T49.2525258994,TKA.2545792953,T49.2525258994	tRNA(Ile)-lysidine synthetase, N-terminal domain/tRNA(Ile)-lysidine synthetase, C-terminal domain
T49.2525258995	1	1	1	1	4	4	T49.2525258995,TKA.2545792952,WRG.2545795888,P488.2545790018,T49.2525258995	ABC-type uncharacterized transport system, duplicated ATPase component
T49.2525258996	1	1	1	1	4	4	WRG.2545795887,T49.2525258996,TKA.2545792951,P488.2545790017,T49.2525258996	oligopeptide/dipeptide ABC transporter, ATP-binding protein, C-terminal domain
T49.2525258997	1	1	1	1	4	4	WRG.2545795886,T49.2525258997,TKA.2545792950,P488.2545790016,T49.2525258997	ABC-type dipeptide/oligopeptide/nickel transport systems, permease components
T49.2525258998	1	1	1	1	4	4	P488.2545790015,T49.2525258998,TKA.2545792949,WRG.2545795885,T49.2525258998	ABC-type dipeptide/oligopeptide/nickel transport systems, permease components
T49.2525258999	1	1	1	1	4	4	P488.2545790014,WRG.2545795884,T49.2525258999,TKA.2545792948,T49.2525258999	ABC-type oligopeptide transport system, periplasmic component
T49.2525259000	1	1	1	1	4	4	T49.2525259000,TKA.2545792947,P488.2545790013,WRG.2545795883,T49.2525259000	Transcriptional regulator
T49.2525259001	1	1	1	1	4	4	T49.2525259001,TKA.2545792946,P488.2545790012,WRG.2545795882,T49.2525259001	Uncharacterized conserved protein
T49.2525259002	1	1	1	1	4	4	P488.2545790011,WRG.2545795881,T49.2525259002,TKA.2545792945,T49.2525259002	Nucleoside-diphosphate-sugar epimerases
T49.2525259003	1	1	1	1	4	4	WRG.2545795880,P488.2545790010,T49.2525259003,TKA.2545792944,T49.2525259003	Tetratricopeptide repeat./Aspartyl protease.
T49.2525259004	1	1	1	1	4	4	P488.2545790009,T49.2525259004,TKA.2545792943,WRG.2545795879,T49.2525259004	Trypsin-like serine proteases, typically periplasmic, contain C-terminal PDZ domain
T49.2525259005	1	1	1	1	4	4	P488.2545790008,T49.2525259005,TKA.2545792942,WRG.2545795878,T49.2525259005	two component transcriptional regulator, LuxR family
T49.2525259006	1	1	1	1	4	4	T49.2525259006,TKA.2545792941,P488.2545790007,WRG.2545795877,T49.2525259006	response regulator receiver modulated diguanylate cyclase
T49.2525259007	1	1	1	1	4	4	P488.2545790006,WRG.2545795876,T49.2525259007,TKA.2545792940,T49.2525259007	PAS domain S-box
T49.2525259008	1	1	1	1	4	4	WRG.2545795875,P488.2545790005,T49.2525259008,TKA.2545792939,T49.2525259008	Thiol-disulfide isomerase and thioredoxins
T49.2525259009	1	1	1	1	4	4	P488.2545790004,WRG.2545795874,T49.2525259009,TKA.2545792938,T49.2525259009	UDP-N-acetylmuramate dehydrogenase (EC 1.1.1.158)
T49.2525259010	1	1	1	1	4	4	P488.2545790003,T49.2525259010,TKA.2545792937,WRG.2545795873,T49.2525259010	vacuolar-type H(+)-translocating pyrophosphatase
T49.2525259011	1	1	1	1	4	4	P488.2545790002,WRG.2545795872,T49.2525259011,TKA.2545792936,T49.2525259011
T49.2525259012	1	1	1	1	4	4	P488.2545790001,T49.2525259012,TKA.2545792935,WRG.2545795871,T49.2525259012	transcriptional regulator, AsnC family
T49.2525259013	1	1	1	1	4	4	P488.2545790000,T49.2525259013,TKA.2545792934,WRG.2545795870,T49.2525259013	putative arabinosidase
T49.2525259014	1	1	1	1	4	4	P488.2545789999,T49.2525259014,TKA.2545792933,WRG.2545795869,T49.2525259014	ABC-type multidrug transport system, ATPase and permease components
T49.2525259015	1	1	1	1	4	4	T49.2525259015,TKA.2545792932,P488.2545789998,WRG.2545795868,T49.2525259015	ABC-type multidrug transport system, ATPase and permease components
T49.2525259016	1	1	1	1	4	4	P488.2545789997,T49.2525259016,TKA.2545792931,WRG.2545795867,T49.2525259016	Uncharacterized conserved protein
T49.2525259017	1	1	1	1	4	4	P488.2545789996,T49.2525259017,TKA.2545792930,WRG.2545795866,T49.2525259017	L-seryl-tRNA(Sec) selenium transferase (EC 2.9.1.1)
T49.2525259018	1	1	1	1	4	4	P488.2545789995,T49.2525259018,TKA.2545792929,WRG.2545795865,T49.2525259018	DNA ligase, NAD-dependent
T49.2525259019	1	1	1	1	4	4	T49.2525259019,TKA.2545792928,P488.2545789994,WRG.2545795864,T49.2525259019	Sugar phosphate isomerases/epimerases
T49.2525259020	1	1	1	1	4	4	P488.2545789993,WRG.2545795863,T49.2525259020,TKA.2545792927,T49.2525259020	hypothetical protein
T49.2525259021	1	1	1	1	4	4	T49.2525259021,TKA.2545792926,P488.2545789992,WRG.2545795862,T49.2525259021	Predicted acyltransferases
T49.2525259022	1	1	1	1	4	4	WRG.2545795861,P488.2545789991,T49.2525259022,TKA.2545792925,T49.2525259022	hypothetical protein
T49.2525259023	1	1	1	1	4	4	T49.2525259023,TKA.2545792924,WRG.2545795860,P488.2545789990,T49.2525259023	DNA polymerase I (EC 2.7.7.7)
T49.2525259024	1	1	1	1	4	4	T49.2525259024,TKA.2545792923,WRG.2545795859,P488.2545789989,T49.2525259024	adenosine deaminase (EC 3.5.4.4)
T49.2525259025	1	1	1	1	4	4	WRG.2545795858,T49.2525259025,TKA.2545792922,P488.2545789988,T49.2525259025	Predicted dehydrogenases and related proteins
T49.2525259026	1	1	1	1	4	4	P488.2545789987,T49.2525259026,TKA.2545792921,WRG.2545795857,T49.2525259026	IMP cyclohydrolase (EC 3.5.4.10)
T49.2525259027	1	1	1	1	4	4	WRG.2545795856,P488.2545789986,T49.2525259027,TKA.2545792920,T49.2525259027	Sugar phosphate isomerases/epimerases
T49.2525259028	1	1	1	1	4	4	T49.2525259028,TKA.2545792919,WRG.2545795855,P488.2545789985,T49.2525259028	methionyl-tRNA formyltransferase (EC 2.1.2.9)
T49.2525259029	1	1	1	1	4	4	P488.2545789984,T49.2525259029,TKA.2545792918,WRG.2545795854,T49.2525259029	peptide deformylase (EC 3.5.1.88)
T49.2525259030	1	1	1	1	4	4	T49.2525259030,TKA.2545792917,P488.2545789983,WRG.2545795853,T49.2525259030	gamma-glutamyltranspeptidase
T49.2525259031	1	1	1	1	4	4	WRG.2545795852,P488.2545789982,T49.2525259031,TKA.2545792916,T49.2525259031	hypothetical protein
T49.2525259032	1	1	1	1	4	4	T49.2525259032,TKA.2545792915,WRG.2545795851,P488.2545789981,T49.2525259032	FOG: FHA domain
T49.2525259033				1	1	4	P488.2545789980,T49.2525259033,TKA.2545792914,WRG.2545795850,T49.2525259033	hypothetical protein
T49.2525259034	1	1	1	1	4	4	P488.2545789979,T49.2525259034,TKA.2545792913,WRG.2545795849,T49.2525259034	Serine/threonine protein phosphatase
T49.2525259035	1	1	1	1	4	4	T49.2525259035,TKA.2545792912,WRG.2545795848,P488.2545789978,T49.2525259035	Serine/threonine protein kinase
T49.2525259036	1	1	1	1	4	4	T49.2525259036,TKA.2545792911,P488.2545789977,WRG.2545795847,T49.2525259036	hypothetical protein
T49.2525259037	1	1	1	1	4	4	WRG.2545795846,P488.2545789976,T49.2525259037,TKA.2545792910,T49.2525259037	Adenylosuccinate synthetase (EC 6.3.4.4)
T49.2525259038	1	1	1	1	4	4	P488.2545789975,T49.2525259038,TKA.2545792909,WRG.2545795845,T49.2525259038	hypothetical protein
T49.2525259039	1	1	1	1	4	4	P488.2545789974,T49.2525259039,TKA.2545792908,WRG.2545795844,T49.2525259039	hypothetical protein
T49.2525259040	1	1	1	1	4	4	WRG.2545795843,T49.2525259040,P488.2545789973,TKA.2545792907,T49.2525259040	hypothetical protein
T49.2525259041	1	1	1	1	4	4	WRG.2545795842,T49.2525259041,TKA.2545792906,P488.2545789972,T49.2525259041	Thiol-disulfide isomerase and thioredoxins
T49.2525259042	1	1	1	1	4	4	WRG.2545795841,P488.2545789971,T49.2525259042,TKA.2545792905,T49.2525259042	Molybdopterin-guanine dinucleotide biosynthesis protein A
T49.2525259043	1	1	1	1	4	4	P488.2545789970,T49.2525259043,TKA.2545792904,WRG.2545795840,T49.2525259043	MFS/sugar transport protein.
T49.2525259044	1	1	1	1	4	4	T49.2525259044,TKA.2545792903,P488.2545789969,WRG.2545795839,T49.2525259044	CDP-diglyceride synthetase
T49.2525259045	1	1	1	1	4	4	WRG.2545795838,P488.2545789968,T49.2525259045,TKA.2545792902,T49.2525259045	Glutathione peroxidase
T49.2525259046	1	1	1	1	4	4	P488.2545789967,WRG.2545795837,T49.2525259046,TKA.2545792901,T49.2525259046	Uncharacterized metal-binding protein
T49.2525259047	1	1	1	1	4	4	P488.2545789966,T49.2525259047,TKA.2545792900,WRG.2545795836,T49.2525259047	RNA polymerase, sigma 29 subunit, SigE
T49.2525259048	1	1	1	1	4	4	P488.2545789965,WRG.2545795835,T49.2525259048,TKA.2545792899,T49.2525259048	Protein involved in biosynthesis of mitomycin antibiotics/polyketide fumonisin
T49.2525259049	1	1	1	1	4	4	T49.2525259049,TKA.2545792898,P488.2545789964,WRG.2545795834,T49.2525259049	hypothetical protein
T49.2525259050	1	1	1	1	4	4	P488.2545789963,T49.2525259050,TKA.2545792897,WRG.2545795833,T49.2525259050	L-threonine aldolase (EC 4.1.2.5)
T49.2525259051	1	1	1	1	4	4	WRG.2545795832,T49.2525259051,P488.2545789962,TKA.2545792896,T49.2525259051	hypothetical protein
T49.2525259052	1	1	1	1	4	4	T49.2525259052,TKA.2545792895,WRG.2545795831,P488.2545789961,T49.2525259052	hypothetical protein
T49.2525259053	1	1	1	1	4	4	T49.2525259053,TKA.2545792894,P488.2545789960,WRG.2545795830,T49.2525259053	Ferredoxin subunits of nitrite reductase and ring-hydroxylating dioxygenases
T49.2525259054	1	1	1	1	4	4	T49.2525259054,TKA.2545792893,P488.2545789959,WRG.2545795829,T49.2525259054	hypothetical protein
T49.2525259055	1	1	1	1	4	4	T49.2525259055,TKA.2545792892,WRG.2545795828,P488.2545789958,T49.2525259055	ABC-type sugar transport system, ATPase component
T49.2525259056	1	1	1	1	4	4	WRG.2545795827,P488.2545789957,T49.2525259056,TKA.2545792891,T49.2525259056	Tetratricopeptide repeat./TPR repeat.
T49.2525259057	1	1	1	1	4	5	T49.2525259057,P488.2545789956,WRG.2545795826,TKA.2545792889,TKA.2545792890,T49.2525259057	Transcriptional regulators
T49.2525259058	1	1	1	1	4	4	T49.2525259058,TKA.2545792888,P488.2545789955,WRG.2545795825,T49.2525259058	prepilin-type N-terminal cleavage/methylation domain
T49.2525259059	1	1	1	1	4	4	P488.2545789954,T49.2525259059,TKA.2545792887,WRG.2545795824,T49.2525259059	hypothetical protein
T49.2525259062	1	1	1	1	4	4	P488.2545789951,T49.2525259062,TKA.2545792884,WRG.2545795821,T49.2525259062	Protein involved in biosynthesis of mitomycin antibiotics/polyketide fumonisin
T49.2525259063	1	1	1	1	4	4	T49.2525259063,TKA.2545792883,P488.2545789950,WRG.2545795820,T49.2525259063	Glycine/D-amino acid oxidases (deaminating)
T49.2525259064	1	1	1	1	4	4	WRG.2545795819,T49.2525259064,P488.2545789949,TKA.2545792882,T49.2525259064	Archaeal fructose-1,6-bisphosphatase and related enzymes of inositol monophosphatase family
T49.2525259065	1	1	1	1	4	4	P488.2545789948,T49.2525259065,TKA.2545792881,WRG.2545795818,T49.2525259065	Predicted membrane protein
T49.2525259066	1	1	1	1	4	4	T49.2525259066,TKA.2545792880,WRG.2545795817,P488.2545789947,T49.2525259066	hopanoid biosynthesis associated glycosyl transferase protein HpnI
T49.2525259067	1	1	1	1	4	4	WRG.2545795816,T49.2525259067,TKA.2545792879,P488.2545789946,T49.2525259067	GAF domain.
T49.2525259068	1	1	1	1	4	2	T49.2525259068,TKA.2545792878,T49.2525259068	Histidine kinase-, DNA gyrase B-, and HSP90-like ATPase.
T49.2525259069	1	1	1	1	4	4	WRG.2545795815,P488.2545789945,T49.2525259069,TKA.2545792877,T49.2525259069	cAMP-binding proteins - catabolite gene activator and regulatory subunit of cAMP-dependent protein kinases
T49.2525259070	1	1	1	1	4	4	T49.2525259070,TKA.2545792876,WRG.2545795814,P488.2545789944,T49.2525259070	Holliday junction DNA helicase subunit RuvB
T49.2525259071	1	1	1	1	4	4	P488.2545789943,WRG.2545795813,T49.2525259071,TKA.2545792875,T49.2525259071	Predicted NAD/FAD-dependent oxidoreductase
T49.2525259072	1	1	1	1	4	4	P488.2545789942,T49.2525259072,TKA.2545792874,WRG.2545795812,T49.2525259072	RNAse G (EC 3.1.4.-)
T49.2525259073	1	1	1	1	4	1	T49.2525259073,T49.2525259073	reverse transcriptase
T49.2525259075	1	1	1	1	4	4	P488.2545789940,T49.2525259075,TKA.2545792872,WRG.2545795810,T49.2525259075	hypothetical protein
T49.2525259076	1	1	1	1	4	4	P488.2545789939,T49.2525259076,TKA.2545792871,WRG.2545795809,T49.2525259076	Domain of unknown function (DUF4185).
T49.2525259077	1	1	1	1	4	4	P488.2545789938,T49.2525259077,TKA.2545792870,WRG.2545795808,T49.2525259077	Protein involved in biosynthesis of mitomycin antibiotics/polyketide fumonisin
T49.2525259078	1	1	1	1	4	4	P488.2545789937,WRG.2545795807,T49.2525259078,TKA.2545792869,T49.2525259078	universal bacterial protein YeaZ
T49.2525259079	1	1	1	1	4	4	T49.2525259079,TKA.2545792868,P488.2545789936,WRG.2545795806,T49.2525259079	ATPase, YjeE family
T49.2525259080	1	1	1	1	4	4	P488.2545789935,T49.2525259080,TKA.2545792867,WRG.2545795805,T49.2525259080	orotidine-5'-phosphate decarboxylase (EC 4.1.1.23)
T49.2525259081	1	1	1	1	4	4	WRG.2545795804,T49.2525259081,P488.2545789934,TKA.2545792866,T49.2525259081	D-aminopeptidase DppA. Metallo peptidase. MEROPS family M55
T49.2525259082	1	1	1	1	4	4	WRG.2545795803,P488.2545789933,T49.2525259082,TKA.2545792865,T49.2525259082	Outer membrane protein
T49.2525259083	1	1	1	1	4	4	T49.2525259083,TKA.2545792864,P488.2545789932,WRG.2545795802,T49.2525259083	RND family efflux transporter, MFP subunit
T49.2525259084	1	1	1	1	4	4	P488.2545789931,T49.2525259084,TKA.2545792863,WRG.2545795801,T49.2525259084	hypothetical protein
T49.2525259085	1	1	1	1	4	4	T49.2525259085,WRG.2545795800,P488.2545789930,TKA.2545792862,T49.2525259085	Nucleotidyltransferase/DNA polymerase involved in DNA repair
T49.2525259086	1	1	1	1	4	4	T49.2525259086,TKA.2545792861,P488.2545789929,WRG.2545795799,T49.2525259086	DNA-directed RNA polymerase, omega subunit
T49.2525259087	1	1	1	1	4	4	T49.2525259087,TKA.2545792860,WRG.2545795798,P488.2545789928,T49.2525259087	chaperone protein DnaJ
T49.2525259088	1	1	1	1	4	4	WRG.2545795797,P488.2545789927,T49.2525259088,TKA.2545792859,T49.2525259088	ribosomal protein L11 methyltransferase
T49.2525259089	1	1	1	1	4	4	T49.2525259089,TKA.2545792858,P488.2545789926,WRG.2545795796,T49.2525259089	hypothetical protein
T49.2525259090	1	1	1	1	4	4	P488.2545789925,WRG.2545795795,T49.2525259090,TKA.2545792857,T49.2525259090	hypothetical protein
T49.2525259091	1	1	1	1	4	4	T49.2525259091,TKA.2545792856,WRG.2545795794,P488.2545789924,T49.2525259091	Predicted transcriptional regulator
T49.2525259092	1	1	1	1	4	4	P488.2545789923,WRG.2545795793,T49.2525259092,TKA.2545792855,T49.2525259092	Predicted Zn-dependent peptidases
T49.2525259093	1	1	1	1	4	4	P488.2545789922,WRG.2545795792,T49.2525259093,TKA.2545792854,T49.2525259093	Predicted Zn-dependent peptidases
T49.2525259094	1	1	1	1	4	4	P488.2545789921,WRG.2545795791,T49.2525259094,TKA.2545792853,T49.2525259094	Protein-tyrosine-phosphatase
T49.2525259095	1	1	1	1	4	4	P488.2545789920,WRG.2545795790,T49.2525259095,TKA.2545792852,T49.2525259095	hypothetical protein
T49.2525259096	1	1	1	1	4	4	WRG.2545795789,P488.2545789919,T49.2525259096,TKA.2545792851,T49.2525259096	Periplasmic serine proteases (ClpP class)
T49.2525259097	1	1	1	1	4	4	T49.2525259097,TKA.2545792850,P488.2545789918,WRG.2545795788,T49.2525259097	Uncharacterized membrane protein (homolog of Drosophila rhomboid)
T49.2525259098	1	1	1	1	4	4	P488.2545789917,WRG.2545795787,T49.2525259098,TKA.2545792849,T49.2525259098	Peptide chain release factor 1 (eRF1)
T49.2525259099	1	1	1	1	4	4	P488.2545789916,T49.2525259099,TKA.2545792848,WRG.2545795786,T49.2525259099	RNA polymerase sigma factor, sigma-70 family
T49.2525259100	1	1	1	1	4	4	T49.2525259100,TKA.2545792847,P488.2545789915,WRG.2545795785,T49.2525259100	ATPases with chaperone activity, ATP-binding subunit
T49.2525259101	1	1	1	1	4	4	T49.2525259101,TKA.2545792846,P488.2545789914,WRG.2545795784,T49.2525259101	flagellar export protein FliJ
T49.2525259102	1	1	1	1	4	4	P488.2545789913,T49.2525259102,TKA.2545792845,WRG.2545795783,T49.2525259102	Soluble lytic murein transglycosylase and related regulatory proteins (some contain LysM/invasin domains)
T49.2525259103	1	1	1	1	4	4	P488.2545789912,WRG.2545795782,T49.2525259103,TKA.2545792844,T49.2525259103	MgtE intracellular N domain.
T49.2525259104	1	1	1	1	4	4	T49.2525259104,TKA.2545792843,WRG.2545795781,P488.2545789911,T49.2525259104	Lactoylglutathione lyase and related lyases
T49.2525259105	1	1	1	1	4	4	P488.2545789910,WRG.2545795780,T49.2525259105,TKA.2545792842,T49.2525259105	xylose isomerase, Arthrobacter type
T49.2525259106	1	1	1	1	4	4	P488.2545789909,WRG.2545795779,T49.2525259106,TKA.2545792841,T49.2525259106	hypothetical protein
T49.2525259107	1	1	1	1	4	4	T49.2525259107,TKA.2545792840,WRG.2545795778,P488.2545789908,T49.2525259107	Predicted dehydrogenases and related proteins
T49.2525259108	1	1	1	1	4	4	WRG.2545795777,T49.2525259108,TKA.2545792839,P488.2545789907,T49.2525259108	tRNA-U20-dihydrouridine synthase
T49.2525259109	1	1	1	1	4	4	T49.2525259109,TKA.2545792838,P488.2545789906,WRG.2545795776,T49.2525259109	zinc-binding alcohol dehydrogenase family protein
T49.2525259110	1	1	1	1	4	4	WRG.2545795775,T49.2525259110,P488.2545789905,TKA.2545792837,T49.2525259110	Exopolyphosphatase
T49.2525259111	1	1	1	1	4	4	T49.2525259111,,,TKA.2545792836,T49.2525259111	ATPase involved in DNA replication initiation
T49.2525259112	1	1	1	1	4	2	T49.2525259112,TKA.2545792835,T49.2525259112	ATPase involved in DNA replication initiation
T49.2525259113	1	1	1	1	4	4	T49.2525259113,TKA.2545795773,WRG.2545798684,P488.2545792834,T49.2525259113	Alpha/beta hydrolase family.
T49.2525259114	1	1	1	1	4	4	P488.2545792833,T49.2525259114,TKA.2545795772,WRG.2545798683,T49.2525259114	thymidine kinase (EC 2.7.1.21)
T49.2525259115	1	1	1	1	4	4	T49.2525259115,TKA.2545795771,WRG.2545798682,P488.2545792832,T49.2525259115	Permeases
T49.2525259116	1	1	1	1	4	4	T49.2525259116,TKA.2545795770,P488.2545792831,WRG.2545798681,T49.2525259116	phosphoadenylylsulfate reductase (thioredoxin) (EC 1.8.4.8)
T49.2525259117	1	1	1	1	4	4	T49.2525259117,TKA.2545795769,WRG.2545798680,P488.2545792830,T49.2525259117	N-acetylmuramoyl-L-alanine amidase
T49.2525259118	1	1	1	1	4	4	WRG.2545798679,T49.2525259118,TKA.2545795768,P488.2545792829,T49.2525259118	hypothetical protein
T49.2525259119	1	1	1	1	4	4	WRG.2545798678,T49.2525259119,TKA.2545795767,P488.2545792828,T49.2525259119	FecR family protein
T49.2525259120	1	1	1	1	4	4	P488.2545792827,WRG.2545798677,T49.2525259120,TKA.2545795766,T49.2525259120	hypothetical protein
T49.2525259121	1	1	1	1	4	4	P488.2545792826,T49.2525259121,TKA.2545795765,WRG.2545798676,T49.2525259121	Response regulators consisting of a CheY-like receiver domain and a winged-helix DNA-binding domain
T49.2525259122	1	1	1	1	4	4	T49.2525259122,TKA.2545795764,WRG.2545798675,P488.2545792825,T49.2525259122	Signal transduction histidine kinase
T49.2525259123	1	1	1	1	4	4	P488.2545792824,WRG.2545798674,T49.2525259123,TKA.2545795763,T49.2525259123	DNA helicase/exodeoxyribonuclease V, subunit B (EC 3.1.11.5)
T49.2525259124	1	1	1	1	4	4	P488.2545792823,WRG.2545798673,T49.2525259124,TKA.2545795762,T49.2525259124	Endonuclease V (EC 3.1.21.-)
T49.2525259125	1	1	1	1	4	4	P488.2545792822,WRG.2545798672,T49.2525259125,TKA.2545795761,T49.2525259125	Predicted dehydrogenases and related proteins
T49.2525259126	1	1	1	1	4	4	T49.2525259126,TKA.2545795760,WRG.2545798671,P488.2545792821,T49.2525259126	transcriptional regulator, ArsR family
T49.2525259127	1	1	1	1	4	4	WRG.2545798670,P488.2545792820,T49.2525259127,TKA.2545795759,T49.2525259127	RND family efflux transporter, MFP subunit
T49.2525259128	1	1	1	1	4	4	T49.2525259128,TKA.2545795758,WRG.2545798669,P488.2545792819,T49.2525259128	Cation/multidrug efflux pump
T49.2525259129	1	1	1	1	4	4	P488.2545792818,T49.2525259129,TKA.2545795757,WRG.2545798668,T49.2525259129	Protein of unknown function (DUF2892).
T49.2525259130	1	1	1	1	4	4	P488.2545792817,WRG.2545798667,T49.2525259130,TKA.2545795756,T49.2525259130	Acyl-CoA synthetases (AMP-forming)/AMP-acid ligases II
T49.2525259131	1	1	1	1	4	4	T49.2525259131,TKA.2545795755,P488.2545792816,WRG.2545798666,T49.2525259131	Uncharacterized protein, putative amidase
T49.2525259132	1	1	1	1	4	4	P488.2545792815,T49.2525259132,TKA.2545795754,WRG.2545798665,T49.2525259132	hypothetical protein
T49.2525259133	1	1	1	1	4	4	P488.2545792814,WRG.2545798664,T49.2525259133,TKA.2545795753,T49.2525259133	hypothetical protein
T49.2525259134	1	1	1	1	4	4	P488.2545792813,WRG.2545798663,T49.2525259134,TKA.2545795752,T49.2525259134	Methylase involved in ubiquinone/menaquinone biosynthesis
T49.2525259135	1	1	1	1	4	4	WRG.2545798662,P488.2545792812,T49.2525259135,TKA.2545795751,T49.2525259135	hypothetical protein
T49.2525259136	1	1	1	1	4	4	P488.2545792811,T49.2525259136,TKA.2545795750,WRG.2545798661,T49.2525259136	NHL repeat.
T49.2525259137	1	1	1	1	4	4	P488.2545792810,WRG.2545798660,T49.2525259137,TKA.2545795749,T49.2525259137	hypothetical protein
T49.2525259138	1	1	1	1	4	4	T49.2525259138,TKA.2545795748,WRG.2545798659,P488.2545792809,T49.2525259138	prepilin-type N-terminal cleavage/methylation domain
T49.2525259139	1	1	1	1	4	4	WRG.2545798658,P488.2545792808,T49.2525259139,TKA.2545795747,T49.2525259139	prepilin-type N-terminal cleavage/methylation domain
T49.2525259140	1	1	1	1	4	4	T49.2525259140,TKA.2545795746,P488.2545792807,WRG.2545798656,T49.2525259140	prepilin-type N-terminal cleavage/methylation domain
T49.2525259141	1	1	1	1	4	4	T49.2525259141,TKA.2545795745,P488.2545792806,WRG.2545798655,T49.2525259141	prepilin-type N-terminal cleavage/methylation domain
T49.2525259142	1	1	1	1	4	4	P488.2545792805,T49.2525259142,TKA.2545795744,WRG.2545798654,T49.2525259142	type 4 prepilin peptidase 1 (EC:3.4.23.43). Aspartic peptidase. MEROPS family A24A
T49.2525259143	1	1	1	1	4	4	P488.2545792804,WRG.2545798653,T49.2525259143,TKA.2545795743,T49.2525259143	Type II secretory pathway, component PulF
T49.2525259144	1	1	1	1	4	4	P488.2545792803,WRG.2545798652,T49.2525259144,TKA.2545795742,T49.2525259144	pilus retraction protein PilT
T49.2525259145	1	1	1	1	4	4	P488.2545792802,T49.2525259145,TKA.2545795741,WRG.2545798651,T49.2525259145	type II secretion system protein E (GspE)
T49.2525259146	1	1	1	1	4	4	P488.2545792801,WRG.2545798650,T49.2525259146,TKA.2545795740,T49.2525259146	shikimate dehydrogenase (EC 1.1.1.25)
T49.2525259147	1	1	1	1	4	4	T49.2525259147,TKA.2545795739,WRG.2545798649,P488.2545792800,T49.2525259147	HAD superfamily (subfamily IIIA) phosphatase, TIGR01668
T49.2525259148	1	1	1	1	4	4	P488.2545792799,T49.2525259148,TKA.2545795738,WRG.2545798648,T49.2525259148	RNAse H-fold protein YqgF
T49.2525259149	1	1	1	1	4	4	WRG.2545798647,P488.2545792798,T49.2525259149,TKA.2545795737,T49.2525259149	Beta-galactosidase
T49.2525259150	1	1	1	1	4	4	P488.2545792797,WRG.2545798646,T49.2525259150,TKA.2545795736,T49.2525259150	Fibronectin type III domain.
T49.2525259152	1	1	1	1	4	4	WRG.2545798644,T49.2525259152,P488.2545792795,TKA.2545795734,T49.2525259152	Periplasmic protein involved in polysaccharide export
T49.2525259153	1	1	1	1	4	4	WRG.2545798643,T49.2525259153,TKA.2545795733,P488.2545792794,T49.2525259153	Parvulin-like peptidyl-prolyl isomerase
T49.2525259154	1	1	1	1	4	4	WRG.2545798642,P488.2545792793,T49.2525259154,TKA.2545795732,T49.2525259154	Deacetylases, including yeast histone deacetylase and acetoin utilization protein
T49.2525259155	1	1	1	1	4	4	WRG.2545798641,P488.2545792792,T49.2525259155,TKA.2545795731,T49.2525259155	Pyruvate/2-oxoglutarate dehydrogenase complex, dihydrolipoamide acyltransferase (E2) component, and related enzymes
T49.2525259156	1	1	1	1	4	4	P488.2545792791,T49.2525259156,TKA.2545795730,WRG.2545798640,T49.2525259156	Pyruvate/2-oxoglutarate dehydrogenase complex, dehydrogenase (E1) component, eukaryotic type, beta subunit
T49.2525259157	1	1	1	1	4	4	T49.2525259157,TKA.2545795729,P488.2545792790,WRG.2545798639,T49.2525259157	pyruvate dehydrogenase E1 component, alpha subunit
T49.2525259158	1	1	1	1	4	4	P488.2545792789,WRG.2545798638,T49.2525259158,TKA.2545795728,T49.2525259158	nucleoside diphosphate kinase (EC 2.7.4.6)
T49.2525259159	1	1	1	1	4	4	P488.2545792788,WRG.2545798637,T49.2525259159,TKA.2545795727,T49.2525259159	hypothetical protein
T49.2525259160	1	1	1	1	4	4	WRG.2545798636,P488.2545792787,T49.2525259160,TKA.2545795726,T49.2525259160	Putative zinc-finger.
T49.2525259161	1	1	1	1	4	4	P488.2545792786,WRG.2545798635,T49.2525259161,TKA.2545795725,T49.2525259161	RNA polymerase, sigma subunit, ECF family
T49.2525259162	1	1	1	1	4	4	T49.2525259162,TKA.2545795724,P488.2545792785,WRG.2545798634,T49.2525259162	Trypsin-like serine proteases, typically periplasmic, contain C-terminal PDZ domain
T49.2525259163	1	1	1	1	4	4	WRG.2545798633,P488.2545792784,T49.2525259163,TKA.2545795723,T49.2525259163	hypothetical protein
T49.2525259164	1	1	1	1	4	4	T49.2525259164,TKA.2545795722,P488.2545792783,WRG.2545798632,T49.2525259164	Arylsulfatase A and related enzymes
T49.2525259165	1	1	1	1	4	4	P488.2545792782,T49.2525259165,TKA.2545795721,WRG.2545798631,T49.2525259165	Sulfotransferase family.
T49.2525259166	1	1	1	1	4	4	WRG.2545798630,T49.2525259166,P488.2545792781,TKA.2545795720,T49.2525259166	DNA repair protein RadA
T49.2525259167	1	1	1	1	4	4	WRG.2545798629,T49.2525259167,TKA.2545795719,P488.2545792780,T49.2525259167	hypothetical protein
T49.2525259168	1	1	1	1	4	4	P488.2545792779,WRG.2545798628,T49.2525259168,TKA.2545795718,T49.2525259168	FOG: GAF domain
T49.2525259169	1	1	1	1	4	4	WRG.2545798627,T49.2525259169,TKA.2545795717,P488.2545792778,T49.2525259169	hypothetical protein
T49.2525259170	1	1	1	1	4	4	T49.2525259170,TKA.2545795716,WRG.2545798626,P488.2545792777,T49.2525259170	anthranilate synthase, component II (EC 4.1.3.27)
T49.2525259171	1	1	1	1	4	4	P488.2545792776,T49.2525259171,TKA.2545795715,WRG.2545798625,T49.2525259171	hypothetical protein
T49.2525259172	1	1	1	1	4	4	P488.2545792775,T49.2525259172,TKA.2545795714,WRG.2545798624,T49.2525259172	hypothetical protein
T49.2525259173	1	1	1	1	4	4	T49.2525259173,TKA.2545795713,P488.2545792774,WRG.2545798623,T49.2525259173	NCAIR mutase (PurE)-related proteins
T49.2525259174	1	1	1	1	4	4	P488.2545792773,T49.2525259174,TKA.2545795712,WRG.2545798622,T49.2525259174	Outer membrane lipoprotein-sorting protein
T49.2525259175	1	1	1	1	4	4	P488.2545792772,WRG.2545798621,T49.2525259175,TKA.2545795711,T49.2525259175	TIGR00268 family protein
T49.2525259176	1	1	1	1	4	4	WRG.2545798620,T49.2525259176,TKA.2545795710,P488.2545792771,T49.2525259176	prepilin-type N-terminal cleavage/methylation domain
T49.2525259177	1	1	1	1	4	4	WRG.2545798619,P488.2545792770,T49.2525259177,TKA.2545795709,T49.2525259177	hypothetical protein
T49.2525259178	1	1	1	1	4	4	T49.2525259178,TKA.2545795708,P488.2545792769,WRG.2545798618,T49.2525259178	prepilin-type N-terminal cleavage/methylation domain
T49.2525259179	1	1	1	1	4	4	WRG.2545798617,P488.2545792768,T49.2525259179,TKA.2545795707,T49.2525259179	putative glycosyl hydrolase
T49.2525259180	1	1	1	1	4	4	P488.2545792767,T49.2525259180,TKA.2545795706,WRG.2545798616,T49.2525259180	Transketolase
T49.2525259181	1	1	1	1	4	4	P488.2545792766,WRG.2545798615,T49.2525259181,TKA.2545795705,T49.2525259181	Uncharacterized conserved protein
T49.2525259182	1	1	1	1	4	4	P488.2545792765,WRG.2545798614,T49.2525259182,TKA.2545795704,T49.2525259182	hypothetical protein
T49.2525259183	1	1	1	1	4	4	P488.2545792764,WRG.2545798613,T49.2525259183,TKA.2545795703,T49.2525259183	flagellar biosynthetic protein FliS
T49.2525259184	1	1	1	1	4	4	WRG.2545798612,T49.2525259184,TKA.2545795702,P488.2545792763,T49.2525259184	Flagellar capping protein
T49.2525259185	1	1	1	1	4	4	WRG.2545798611,T49.2525259185,P488.2545792762,TKA.2545795701,T49.2525259185	hypothetical protein
T49.2525259186	1	1	1	1	4	6	P488.2545792761,T49.2525259187,TKA.2545795699,WRG.2545798610,T49.2525259186,TKA.2545795700,T49.2525259186	Flagellin and related hook-associated proteins
T49.2525259187	1	1	1	1	4	6	P488.2545792761,T49.2525259187,TKA.2545795699,WRG.2545798610,T49.2525259186,TKA.2545795700,T49.2525259187	Flagellin and related hook-associated proteins
T49.2525259188	1	1	1	1	4	4	T49.2525259188,TKA.2545795698,P488.2545792760,WRG.2545798608,T49.2525259188	Cytosine deaminase and related metal-dependent hydrolases
T49.2525259189	1	1	1	1	4	4	WRG.2545798607,T49.2525259189,P488.2545792759,TKA.2545795697,T49.2525259189	prepilin-type N-terminal cleavage/methylation domain
T49.2525259190		1	1	1	3	3	P488.2545792758,T49.2525259190,TKA.2545795696,T49.2525259190	hypothetical protein
T49.2525259191	1	1	1	1	4	4	P488.2545792757,T49.2525259191,TKA.2545795695,WRG.2545798605,T49.2525259191	RNA polymerase sigma factor, sigma-70 family
T49.2525259192	1	1	1	1	4	4	P488.2545792756,T49.2525259192,TKA.2545795694,WRG.2545798604,T49.2525259192	flagellar basal-body rod protein FlgB
T49.2525259193	1	1	1	1	4	4	T49.2525259193,TKA.2545795693,P488.2545792755,WRG.2545798603,T49.2525259193	flagellar basal-body rod protein FlgC
T49.2525259194	1	1	1	1	4	4	P488.2545792754,T49.2525259194,TKA.2545795692,WRG.2545798602,T49.2525259194	flagellar hook-basal body complex protein FliE
T49.2525259195	1	1	1	1	4	4	P488.2545792753,WRG.2545798601,T49.2525259195,TKA.2545795691,T49.2525259195	flagellar basal-body M-ring protein/flagellar hook-basal body protein (fliF)
T49.2525259196	1	1	1	1	4	4	P488.2545792752,T49.2525259196,TKA.2545795690,WRG.2545798600,T49.2525259196	flagellar motor switch protein FliG
T49.2525259197	1	1	1	1	4	4	P488.2545792751,WRG.2545798599,T49.2525259197,TKA.2545795689,T49.2525259197	Flagellar biosynthesis/type III secretory pathway protein
T49.2525259198	1	1	1	1	4	4	T49.2525259198,TKA.2545795688,WRG.2545798598,P488.2545792750,T49.2525259198	type III secretion system ATPase, FliI/YscN (EC 3.6.3.15)
T49.2525259199	1	1	1	1	4	4	P488.2545792749,T49.2525259199,WRG.2545798597,TKA.2545795687,T49.2525259199	DNA modification methylase
T49.2525259200	1	1	1	1	4	4	T49.2525259200,TKA.2545795685,P488.2545792745,WRG.2545798594,T49.2525259200	hypothetical protein
T49.2525259201	1	1	1	1	4	4	WRG.2545798593,T49.2525259201,TKA.2545795684,P488.2545792744,T49.2525259201	Sugar (pentulose and hexulose) kinases
T49.2525259202	1	1	1	1	4	4	P488.2545792743,T49.2525259202,TKA.2545795683,WRG.2545798592,T49.2525259202	Copper chaperone
T49.2525259203	1	1	1	1	4	4	P488.2545792742,T49.2525259203,TKA.2545795682,WRG.2545798591,T49.2525259203	mercuric reductase
T49.2525259204	1	1	1	1	4	3	T49.2525259204,TKA.2545795681,P488.2545792741,T49.2525259204	transcriptional regulator, ArsR family
T49.2525259205	1	1	1	1	4	4	T49.2525259205,TKA.2545795680,P488.2545792740,WRG.2545798589,T49.2525259205	Uncharacterized membrane protein
T49.2525259206	1	1	1	1	4	4	T49.2525259206,TKA.2545795679,P488.2545792739,WRG.2545798588,T49.2525259206	PAS domain S-box/uncharacterized domain HDIG
T49.2525259207	1	1	1	1	4	4	T49.2525259207,TKA.2545795678,WRG.2545798587,P488.2545792738,T49.2525259207	Thiol-disulfide isomerase and thioredoxins
T49.2525259208	1	1	1	1	4	4	T49.2525259208,TKA.2545795677,WRG.2545798586,P488.2545792737,T49.2525259208	putative glycosyl hydrolase
T49.2525259209	1	1	1	1	4	4	P488.2545792736,WRG.2545798585,T49.2525259209,TKA.2545795676,T49.2525259209	hypothetical protein
T49.2525259210	1	1	1	1	4	4	P488.2545792735,WRG.2545798584,T49.2525259210,TKA.2545795675,T49.2525259210	Cystathionine beta-lyases/cystathionine gamma-synthases
T49.2525259211	1	1	1	1	4	5	T49.2525259211,TKA.2545795673,TKA.2545795674,WRG.2545798583,P488.2545792734,T49.2525259211	Common central domain of tyrosinase.
T49.2525259212	1	1	1	1	4	4	P488.2545792733,WRG.2545798582,T49.2525259212,TKA.2545795672,T49.2525259212	prepilin-type N-terminal cleavage/methylation domain
T49.2525259213	1	1	1	1	4	4	T49.2525259213,TKA.2545795671,WRG.2545798581,P488.2545792732,T49.2525259213	RNA polymerase sigma factor, sigma-70 family
T49.2525259214	1	1	1	1	4	4	P488.2545792731,WRG.2545798580,T49.2525259214,TKA.2545795670,T49.2525259214	hypothetical protein
T49.2525259215	1	1	1	1	4	4	P488.2545792730,T49.2525259215,TKA.2545795669,WRG.2545798579,T49.2525259215	Phenylalanine 4-hydroxylase (EC 1.14.16.1)
T49.2525259216	1	1	1	1	4	4	WRG.2545798578,P488.2545792729,T49.2525259216,TKA.2545795668,T49.2525259216	hypothetical protein
T49.2525259217	1	1	1	1	4	4	WRG.2545798577,T49.2525259217,P488.2545792728,TKA.2545795667,T49.2525259217	hypothetical protein
T49.2525259218	1	1	1	1	4	4	P488.2545792727,WRG.2545798576,T49.2525259218,TKA.2545795666,T49.2525259218	hypothetical protein
T49.2525259219	1	1	1	1	4	4	WRG.2545798575,P488.2545792726,T49.2525259219,TKA.2545795665,T49.2525259219	ABC-type polysaccharide/polyol phosphate export systems, permease component
T49.2525259220	1	1	1	1	4	4	P488.2545792725,WRG.2545798574,T49.2525259220,TKA.2545795664,T49.2525259220	EpsI family protein
T49.2525259221	1	1	1	1	4	4	T49.2525259221,TKA.2545795663,WRG.2545798573,P488.2545792724,T49.2525259221	exosortase
T49.2525259222	1	1	1	1	4	4	P488.2545792723,WRG.2545798572,T49.2525259222,TKA.2545795662,T49.2525259222	Glycosyltransferase
T49.2525259223	1	1	1	1	4	4	P488.2545792722,WRG.2545798571,T49.2525259223,TKA.2545795661,T49.2525259223	Periplasmic protein involved in polysaccharide export
T49.2525259224	1	1	1	1	4	4	P488.2545792721,WRG.2545798570,T49.2525259224,TKA.2545795660,T49.2525259224	capsular exopolysaccharide family
T49.2525259225	1	1	1	1	4	4	P488.2545792720,T49.2525259225,TKA.2545795659,WRG.2545798569,T49.2525259225	2-amino-3-ketobutyrate coenzyme A ligase (EC 2.3.1.29)
T49.2525259226	1	1	1	1	4	4	T49.2525259226,TKA.2545795658,P488.2545792719,WRG.2545798568,T49.2525259226	oligopeptide/dipeptide ABC transporter, ATP-binding protein, C-terminal domain
T49.2525259227	1	1	1	1	4	4	P488.2545792718,T49.2525259227,TKA.2545795657,WRG.2545798567,T49.2525259227	Predicted dehydrogenase
T49.2525259228	1	1	1	1	4	4	T49.2525259228,TKA.2545795656,P488.2545792717,WRG.2545798566,T49.2525259228	Uncharacterized protein conserved in bacteria
T49.2525259229	1	1	1	1	4	4	WRG.2545798565,P488.2545792716,T49.2525259229,TKA.2545795655,T49.2525259229	Zn-dependent hydrolases, including glyoxylases
T49.2525259230	1	1	1	1	4	4	P488.2545792715,WRG.2545798564,T49.2525259230,TKA.2545795654,T49.2525259230	NADH dehydrogenase, FAD-containing subunit
T49.2525259231	1	1	1	1	4	4	WRG.2545798563,T49.2525259231,TKA.2545795653,P488.2545792714,T49.2525259231	Uncharacterized protein required for cytochrome oxidase assembly
T49.2525259232	1	1	1	1	4	4	T49.2525259232,TKA.2545795652,WRG.2545798562,P488.2545792713,T49.2525259232	protoheme IX farnesyltransferase
T49.2525259233	1	1	1	1	4	4	T49.2525259233,TKA.2545795651,P488.2545792712,WRG.2545798561,T49.2525259233	ABC-type dipeptide transport system, periplasmic component
T49.2525259234	1	1	1	1	4	4	P488.2545792711,T49.2525259234,TKA.2545795650,WRG.2545798560,T49.2525259234	ABC-type dipeptide/oligopeptide/nickel transport systems, permease components
T49.2525259235	1	1	1	1	4	4	WRG.2545798559,T49.2525259235,P488.2545792710,TKA.2545795649,T49.2525259235	ABC-type dipeptide/oligopeptide/nickel transport systems, permease components
T49.2525259236	1	1	1	1	4	4	P488.2545792709,T49.2525259236,TKA.2545795648,WRG.2545798558,T49.2525259236	Protein involved in biosynthesis of mitomycin antibiotics/polyketide fumonisin
T49.2525259237	1	1	1	1	4	4	T49.2525259237,TKA.2545795647,P488.2545792708,WRG.2545798557,T49.2525259237	Transcriptional regulators
T49.2525259238	1	1	1	1	4	4	P488.2545792707,T49.2525259238,TKA.2545795646,WRG.2545798556,T49.2525259238	hypothetical protein
T49.2525259239	1	1	1	1	4	4	P488.2545792706,WRG.2545798555,T49.2525259239,TKA.2545795645,T49.2525259239	Beta-galactosidase
T49.2525259240	1	1	1	1	4	4	WRG.2545798554,T49.2525259240,TKA.2545795644,P488.2545792705,T49.2525259240	farnesyl-diphosphate farnesyltransferase (EC 2.5.1.21)
T49.2525259241	1	1	1	1	4	4	P488.2545792704,WRG.2545798553,T49.2525259241,TKA.2545795643,T49.2525259241	Pyruvate/2-oxoglutarate dehydrogenase complex, dehydrogenase (E1) component, eukaryotic type, beta subunit
T49.2525259242	1	1	1	1	4	4	WRG.2545798552,T49.2525259242,P488.2545792703,TKA.2545795642,T49.2525259242	hypothetical protein
T49.2525259243	1	1	1	1	4	4	P488.2545792702,T49.2525259243,TKA.2545795641,WRG.2545798551,T49.2525259243	prepilin-type N-terminal cleavage/methylation domain
T49.2525259244	1	1	1	1	4	4	P488.2545792701,WRG.2545798550,T49.2525259244,TKA.2545795640,T49.2525259244	phage shock protein A (PspA) family protein
T49.2525259245	1	1	1	1	4	4	WRG.2545798549,T49.2525259245,P488.2545792700,TKA.2545795639,T49.2525259245	hypothetical protein
T49.2525259246	1	1	1	1	4	4	P488.2545792699,T49.2525259246,TKA.2545795638,WRG.2545798548,T49.2525259246	pterin-4-alpha-carbinolamine dehydratase (EC 4.2.1.96)
T49.2525259247	1	1	1	1	4	4	WRG.2545798547,T49.2525259247,P488.2545792698,TKA.2545795637,T49.2525259247	Cysteine sulfinate desulfinase/cysteine desulfurase and related enzymes
T49.2525259248	1	1	1	1	4	4	P488.2545792697,WRG.2545798546,T49.2525259248,TKA.2545795636,T49.2525259248	RNA polymerase, sigma 70 subunit, RpoD
T49.2525259249	1	1	1	1	4	4	T49.2525259249,TKA.2545795635,WRG.2545798545,P488.2545792696,T49.2525259249	Domain of unknown function (DUF4380).
T49.2525259250	1	1	1	1	4	4	P488.2545792695,WRG.2545798544,T49.2525259250,TKA.2545795634,T49.2525259250	competence/damage-inducible protein cinA
T49.2525259251	1	1	1	1	4	4	T49.2525259251,TKA.2545795633,P488.2545792694,WRG.2545798543,T49.2525259251	Predicted membrane protein
T49.2525259252	1	1	1	1	4	4	T49.2525259252,TKA.2545795632,P488.2545792693,WRG.2545798542,T49.2525259252	Predicted membrane protein
T49.2525259253	1	1	1	1	4	4	P488.2545792692,T49.2525259253,TKA.2545795631,WRG.2545798541,T49.2525259253	Predicted membrane protein
T49.2525259254	1	1	1	1	4	4	P488.2545792691,WRG.2545798540,T49.2525259254,TKA.2545795630,T49.2525259254	Type II secretory pathway, component PulD
T49.2525259255	1	1	1	1	4	4	P488.2545792690,WRG.2545798539,T49.2525259255,TKA.2545795629,T49.2525259255	hypothetical protein
T49.2525259256	1	1	1	1	4	4	P488.2545792689,T49.2525259256,TKA.2545795628,WRG.2545798538,T49.2525259256	hypothetical protein
T49.2525259257	1	1	1	1	4	4	T49.2525259257,TKA.2545795627,P488.2545792688,WRG.2545798537,T49.2525259257	hypothetical protein
T49.2525259258	1	1	1	1	4	4	T49.2525259258,P488.2545792687,TKA.2545795626,WRG.2545798536,T49.2525259258	hypothetical protein
T49.2525259259	1	1	1	1	4	4	P488.2545792686,WRG.2545798535,T49.2525259259,TKA.2545795625,T49.2525259259	type IV pilus assembly protein PilM
T49.2525259260	1	1	1	1	4	4	P488.2545792685,T49.2525259260,TKA.2545795624,WRG.2545798534,T49.2525259260	hypothetical protein
T49.2525259261	1	1	1	1	4	4	WRG.2545798533,P488.2545792684,T49.2525259261,TKA.2545795623,T49.2525259261	Uncharacterized conserved protein
T49.2525259262	1	1	1	1	4	4	WRG.2545798532,T49.2525259262,TKA.2545795622,P488.2545792683,T49.2525259262	Uncharacterized conserved protein
T49.2525259263	1	1	1	1	4	4	P488.2545792682,T49.2525259263,TKA.2545795621,WRG.2545798531,T49.2525259263	fumarase, class I, homodimeric (EC 4.2.1.2)
T49.2525259264	1	1	1	1	4	4	WRG.2545798530,P488.2545792681,T49.2525259264,TKA.2545795620,T49.2525259264	citrate synthase (EC 2.3.3.1)
T49.2525259265	1	1	1	1	4	4	T49.2525259265,TKA.2545795619,P488.2545792680,WRG.2545798529,T49.2525259265	3-hydroxyacyl-CoA dehydrogenase (EC 1.1.1.35)
T49.2525259266	1	1	1	1	4	4	T49.2525259266,TKA.2545795618,WRG.2545798528,P488.2545792679,T49.2525259266	Predicted dehydrogenases and related proteins
T49.2525259267	1	1	1	1	4	4	T49.2525259267,TKA.2545795617,P488.2545792678,WRG.2545798527,T49.2525259267	hypothetical protein
T49.2525259268	1	1	1	1	4	4	P488.2545792677,WRG.2545798526,T49.2525259268,TKA.2545795616,T49.2525259268	ASPIC and UnbV./Family description.
T49.2525259269		1	1	1	3	1	T49.2525259269,T49.2525259269	hypothetical protein
T49.2525259270	1	1	1	1	4	4	P488.2545792675,WRG.2545798525,T49.2525259270,TKA.2545795615,T49.2525259270	squalene-associated FAD-dependent desaturase
T49.2525259271	1	1	1	1	4	4	P488.2545792674,T49.2525259271,TKA.2545795614,WRG.2545798524,T49.2525259271	FOG: Ankyrin repeat
T49.2525259272	1	1	1	1	4	4	P488.2545792673,WRG.2545798523,T49.2525259272,TKA.2545795613,T49.2525259272	DNA polymerase III, delta prime subunit (EC 2.7.7.7)
T49.2525259273	1	1	1	1	4	4	T49.2525259273,TKA.2545795612,P488.2545792672,WRG.2545798522,T49.2525259273	phosphoribosylamine--glycine ligase (EC 6.3.4.13)
T49.2525259274	1	1	1	1	4	4	T49.2525259274,TKA.2545795611,WRG.2545798521,P488.2545792671,T49.2525259274	primary replicative DNA helicase (EC 3.6.1.-)
T49.2525259275	1	1	1	1	4	4	WRG.2545798520,T49.2525259275,P488.2545792670,TKA.2545795610,T49.2525259275	LSU ribosomal protein L9P
T49.2525259276	1	1	1	1	4	4	T49.2525259276,TKA.2545795609,P488.2545792669,WRG.2545798519,T49.2525259276	ABC-type transport system involved in resistance to organic solvents, periplasmic component
T49.2525259277	1	1	1	1	4	4	WRG.2545798518,P488.2545792668,T49.2525259277,TKA.2545795608,T49.2525259277	ABC-type transport system involved in resistance to organic solvents, ATPase component
T49.2525259278	1	1	1	1	4	4	P488.2545792667,WRG.2545798517,T49.2525259278,TKA.2545795607,T49.2525259278	ABC-type transport system involved in resistance to organic solvents, permease component
T49.2525259279	1	1	1	1	4	4	P488.2545792666,T49.2525259279,TKA.2545795606,WRG.2545798516,T49.2525259279	Uncharacterized conserved protein
T49.2525259280	1	1	1	1	4	4	P488.2545792665,T49.2525259280,TKA.2545795605,WRG.2545798515,T49.2525259280	Uncharacterized conserved protein
T49.2525259281	1	1	1	1	4	4	WRG.2545798514,T49.2525259281,P488.2545792664,TKA.2545795604,T49.2525259281	Family description./FG-GAP repeat.
T49.2525259282	1	1	1	1	4	4	T49.2525259282,TKA.2545795602,WRG.2545798513,P488.2545792663,T49.2525259282	Alpha-L-rhamnosidase N-terminal domain./Bacterial alpha-L-rhamnosidase.
T49.2525259283	1	1	1	1	4	4	P488.2545792662,T49.2525259283,TKA.2545795601,WRG.2545798512,T49.2525259283	Protein of unknown function (DUF4239).
T49.2525259284	1	1	1	1	4	4	WRG.2545798511,P488.2545792661,T49.2525259284,TKA.2545795600,T49.2525259284	prepilin-type N-terminal cleavage/methylation domain
T49.2525259285	1	1	1	1	4	4	P488.2545792660,T49.2525259285,TKA.2545795599,WRG.2545798510,T49.2525259285	hypothetical protein
T49.2525259286	1	1	1	1	4	4	T49.2525259286,TKA.2545795598,P488.2545792659,WRG.2545798509,T49.2525259286	Glycine/D-amino acid oxidases (deaminating)
T49.2525259287	1	1	1	1	4	4	T49.2525259287,WRG.2545798508,P488.2545792658,TKA.2545795597,T49.2525259287	Uncharacterized conserved protein
T49.2525259288	1	1	1	1	4	4	P488.2545792657,T49.2525259288,TKA.2545795596,WRG.2545798507,T49.2525259288	Predicted permeases
T49.2525259289	1	1	1	1	4	4	P488.2545792656,WRG.2545798506,T49.2525259289,TKA.2545795595,T49.2525259289	Predicted membrane protein
T49.2525259290		1	1	1	3	3	WRG.2545798505,T49.2525259290,TKA.2545795594,T49.2525259290	Beta-1,4-xylanase
T49.2525259291	1	1	1	1	4	4	P488.2545792655,WRG.2545798504,T49.2525259291,TKA.2545795593,T49.2525259291	putative regulatory protein, FmdB family
T49.2525259292	1	1	1	1	4	4	T49.2525259292,TKA.2545795592,P488.2545792654,WRG.2545798503,T49.2525259292	Predicted ATPase
T49.2525259293	1	1	1	1	4	4	WRG.2545798502,T49.2525259293,TKA.2545795591,P488.2545792653,T49.2525259293	ribose-phosphate pyrophosphokinase
T49.2525259294	1	1	1	1	4	4	T49.2525259294,TKA.2545795590,WRG.2545798501,P488.2545792652,T49.2525259294	NusA antitermination factor
T49.2525259295	1	1	1	1	4	4	WRG.2545798500,T49.2525259295,P488.2545792651,TKA.2545795589,T49.2525259295	Predicted nucleic-acid-binding protein implicated in transcription termination
T49.2525259296	1	1	1	1	4	4	T49.2525259296,TKA.2545795588,WRG.2545798499,P488.2545792650,T49.2525259296	bacterial translation initiation factor 2 (bIF-2)
T49.2525259297	1	1	1	1	4	4	T49.2525259297,TKA.2545795587,WRG.2545798498,P488.2545792649,T49.2525259297	Uncharacterized protein conserved in bacteria
T49.2525259298	1	1	1	1	4	4	T49.2525259298,TKA.2545795586,P488.2545792648,WRG.2545798497,T49.2525259298	ribosome-binding factor A
T49.2525259299	1	1	1	1	4	4	P488.2545792647,WRG.2545798496,T49.2525259299,TKA.2545795585,T49.2525259299	Exopolyphosphatase-related proteins
T49.2525259300	1	1	1	1	4	6	WRG.2545798495,T49.2525259301,TKA.2545795583,P488.2545792646,T49.2525259300,TKA.2545795584,T49.2525259300	Outer membrane receptor for ferrienterochelin and colicins
T49.2525259301	1	1	1	1	4	6	WRG.2545798495,T49.2525259301,TKA.2545795583,P488.2545792646,T49.2525259300,TKA.2545795584,T49.2525259301	Outer membrane cobalamin receptor protein
T49.2525259302	1	1	1	1	4	4	P488.2545792645,WRG.2545798494,T49.2525259302,TKA.2545795582,T49.2525259302	Outer membrane cobalamin receptor protein
T49.2525259303	1	1	1	1	4	4	P488.2545792644,WRG.2545798493,T49.2525259303,TKA.2545795581,T49.2525259303	SSU ribosomal protein S6P
T49.2525259304	1	1	1	1	4	4	P488.2545792643,T49.2525259304,TKA.2545795580,WRG.2545798492,T49.2525259304	single-strand binding protein
T49.2525259305	1	1	1	1	4	4	P488.2545792642,WRG.2545798491,T49.2525259305,TKA.2545795579,T49.2525259305	ribosomal protein S18
T49.2525259306	1	1	1	1	4	4	P488.2545792641,WRG.2545798490,T49.2525259306,TKA.2545795578,T49.2525259306	bifunctional phosphoglucose/phosphomannose isomerase (EC 5.3.1.8; EC 5.3.1.9)
T49.2525259307	1	1	1	1	4	4	P488.2545792640,WRG.2545798489,T49.2525259307,TKA.2545795577,T49.2525259307	hypothetical protein
T49.2525259308	1	1	1	1	4	4	T49.2525259308,WRG.2545798488,TKA.2545795576,P488.2545792639,T49.2525259308	hypothetical protein
T49.2525259309	1	1	1	1	4	4	T49.2525259309,TKA.2545795575,WRG.2545798487,P488.2545792638,T49.2525259309	3-phosphoshikimate 1-carboxyvinyltransferase (EC 2.5.1.19)
T49.2525259310	1	1	1	1	4	4	P488.2545792637,WRG.2545798486,T49.2525259310,TKA.2545795574,T49.2525259310	Pyruvate/2-oxoglutarate dehydrogenase complex, dihydrolipoamide dehydrogenase (E3) component, and related enzymes
T49.2525259311	1	1	1	1	4	4	WRG.2545798485,T49.2525259311,P488.2545792636,TKA.2545795573,T49.2525259311	RND family efflux transporter, MFP subunit
T49.2525259312	1	1	1	1	4	4	T49.2525259312,TKA.2545795572,P488.2545792635,WRG.2545798484,T49.2525259312	Cation/multidrug efflux pump
T49.2525259313	1	1	1	1	4	4	T49.2525259313,WRG.2545798483,P488.2545792634,TKA.2545795571,T49.2525259313	hypothetical protein
T49.2525259314	1	1	1	1	4	4	T49.2525259314,TKA.2545795570,WRG.2545798482,P488.2545792633,T49.2525259314	Acetyltransferases
T49.2525259315	1	1	1	1	4	4	P488.2545792632,WRG.2545798481,T49.2525259315,TKA.2545795569,T49.2525259315	Protein involved in biosynthesis of mitomycin antibiotics/polyketide fumonisin
T49.2525259316	1	1	1	1	4	4	T49.2525259316,TKA.2545795568,WRG.2545798480,P488.2545792631,T49.2525259316	Glycosyltransferase WbsX.
T49.2525259317	1	1	1	1	4	5	P488.2545792630,T49.2525259317,TKA.2545795567,WRG.2545798478,WRG.2545798479,T49.2525259317	Sphingosine kinase and enzymes related to eukaryotic diacylglycerol kinase
T49.2525259318	1	1	1	1	4	4	P488.2545792629,WRG.2545798477,T49.2525259318,TKA.2545795566,T49.2525259318	Mn2+ and Fe2+ transporters of the NRAMP family
T49.2525259319	1	1	1	1	4	4	WRG.2545798476,T49.2525259319,P488.2545792628,TKA.2545795565,T49.2525259319	hypothetical protein
T49.2525259320	1	1	1	1	4	3	T49.2525259320,TKA.2545795564,P488.2545792627,T49.2525259320	hypothetical protein
T49.2525259321	1	1	1	1	4	4	TKA.2545795563,P488.2545792626,WRG.2545798474,T49.2525259321,T49.2525259321	putative cytoplasmic protein
T49.2525259322	1	1	1	1	4	4	T49.2525259322,TKA.2545795561,WRG.2545798473,P488.2545792624,T49.2525259322	DNA modification methylase
T49.2525259323	1	1	1	1	4	4	WRG.2545798472,P488.2545792623,T49.2525259323,TKA.2545795560,T49.2525259323	hypothetical protein
T49.2525259324	1	1	1	1	4	4	P488.2545792622,WRG.2545798471,T49.2525259324,TKA.2545795559,T49.2525259324	Short-chain alcohol dehydrogenase of unknown specificity
T49.2525259325	1	1	1	1	4	4	P488.2545792621,WRG.2545798470,T49.2525259325,TKA.2545795558,T49.2525259325	hypothetical protein
T49.2525259327	1	1	1	1	4	4	P488.2545792619,T49.2525259327,TKA.2545795556,WRG.2545798468,T49.2525259327	Alpha-L-arabinofuranosidase
T49.2525259328	1	1	1	1	4	4	P488.2545792618,WRG.2545798467,T49.2525259328,TKA.2545795555,T49.2525259328	Predicted dehydrogenases and related proteins
T49.2525259329	1	1	1	1	4	4	T49.2525259329,TKA.2545795554,WRG.2545798466,P488.2545792617,T49.2525259329	pyrophosphate-dependent phosphofructokinase (EC 2.7.1.90)
T49.2525259330	1	1	1	1	4	4	P488.2545792616,T49.2525259330,TKA.2545795553,WRG.2545798465,T49.2525259330	Inosine-uridine nucleoside N-ribohydrolase
T49.2525259331	1	1	1	1	4	4	P488.2545792615,WRG.2545798464,T49.2525259331,TKA.2545795552,T49.2525259331	ABC-type multidrug transport system, ATPase and permease components
T49.2525259332	1	1	1	1	4	4	P488.2545792614,T49.2525259332,TKA.2545795551,WRG.2545798463,T49.2525259332	Domain of unknown function (DUF1854).
T49.2525259333	1	1	1	1	4	4	WRG.2545798462,P488.2545792613,T49.2525259333,TKA.2545795550,T49.2525259333	FOG: HEAT repeat
T49.2525259334	1	1	1	1	4	4	WRG.2545798461,T49.2525259334,TKA.2545795549,P488.2545792612,T49.2525259334	acetyl-coenzyme A synthetase (EC 6.2.1.1)
T49.2525259335	1	1	1	1	4	4	WRG.2545798460,T49.2525259335,TKA.2545795548,P488.2545792611,T49.2525259335	Tetratricopeptide repeat./Glycosyltransferase family 9 (heptosyltransferase)./TPR repeat.
T49.2525259336	1	1	1	1	4	4	T49.2525259336,TKA.2545795547,P488.2545792610,WRG.2545798459,T49.2525259336	ADP-ribose pyrophosphatase
T49.2525259337	1	1	1	1	4	4	P488.2545792609,T49.2525259337,TKA.2545795546,WRG.2545798458,T49.2525259337	Uncharacterized conserved protein
T49.2525259338	1	1	1	1	4	4	P488.2545792608,T49.2525259338,TKA.2545795545,WRG.2545798457,T49.2525259338	Predicted P-loop-containing kinase
T49.2525259339	1	1	1	1	4	4	T49.2525259339,TKA.2545795544,P488.2545792607,WRG.2545798456,T49.2525259339	Uncharacterized conserved protein
T49.2525259340	1	1	1	1	4	4	WRG.2545798455,T49.2525259340,TKA.2545795543,P488.2545792606,T49.2525259340	ATPases involved in chromosome partitioning
T49.2525259341	1	1	1	1	4	4	T49.2525259341,TKA.2545795542,WRG.2545798454,P488.2545792605,T49.2525259341	4-aminobutyrate aminotransferase and related aminotransferases
T49.2525259342	1	1	1	1	4	4	T49.2525259342,WRG.2545798453,P488.2545792604,TKA.2545795541,T49.2525259342	Methylase involved in ubiquinone/menaquinone biosynthesis
T49.2525259343	1	1	1	1	4	4	P488.2545792603,T49.2525259343,TKA.2545795540,WRG.2545798452,T49.2525259343	Tetratricopeptide repeat.
T49.2525259344	1	1	1	1	4	4	T49.2525259344,TKA.2545795539,P488.2545792602,WRG.2545798451,T49.2525259344	hypothetical protein
T49.2525259345	1	1	1	1	4	4	P488.2545792601,WRG.2545798450,T49.2525259345,TKA.2545795538,T49.2525259345	Uncharacterized protein conserved in bacteria
T49.2525259346	1	1	1	1	4	4	P488.2545792600,T49.2525259346,TKA.2545795537,WRG.2545798449,T49.2525259346	de-hypoxanthine futalosine cyclase
T49.2525259347	1	1	1	1	4	4	P488.2545792599,T49.2525259347,TKA.2545795536,WRG.2545798448,T49.2525259347	hypothetical protein
T49.2525259348	1	1	1	1	4	4	WRG.2545798447,P488.2545792598,T49.2525259348,TKA.2545795535,T49.2525259348	Predicted signal transduction protein
T49.2525259349	1	1	1	1	4	4	T49.2525259349,TKA.2545795534,P488.2545792597,WRG.2545798446,T49.2525259349	Chemotaxis protein histidine kinase and related kinases
T49.2525259350	1	1	1	1	4	4	T49.2525259350,TKA.2545795533,P488.2545792596,WRG.2545798445,T49.2525259350	CheW protein
T49.2525259351	1	1	1	1	4	4	P488.2545792595,WRG.2545798444,T49.2525259351,TKA.2545795532,T49.2525259351	tRNA:m(5)U-54 methyltransferase
T49.2525259352	1	1	1	1	4	4	WRG.2545798443,T49.2525259352,TKA.2545795531,P488.2545792594,T49.2525259352	Lyzozyme M1 (1,4-beta-N-acetylmuramidase)
T49.2525259353	1	1	1	1	4	4	P488.2545792593,T49.2525259353,TKA.2545795530,WRG.2545798442,T49.2525259353	hypothetical protein
T49.2525259354	1	1	1	1	4	4	T49.2525259354,TKA.2545795529,P488.2545792592,WRG.2545798441,T49.2525259354	hypothetical protein
T49.2525259355	1	1	1	1	4	4	P488.2545792591,WRG.2545798440,T49.2525259355,TKA.2545795528,T49.2525259355	hypothetical protein
T49.2525259356	1	1	1	1	4	4	P488.2545792590,T49.2525259356,TKA.2545795527,WRG.2545798439,T49.2525259356	hypothetical protein
T49.2525259357	1	1	1	1	4	4	WRG.2545798438,P488.2545792589,T49.2525259357,TKA.2545795526,T49.2525259357	Mu-like prophage major head subunit gpT.
T49.2525259358	1	1	1	1	4	4	P488.2545792588,T49.2525259358,TKA.2545795525,WRG.2545798437,T49.2525259358	hypothetical protein
T49.2525259359	1	1	1	1	4	4	T49.2525259359,TKA.2545795524,P488.2545792587,WRG.2545798436,T49.2525259359	Periplasmic serine proteases (ClpP class)
T49.2525259360	1	1	1	1	4	4	P488.2545792586,WRG.2545798435,T49.2525259360,TKA.2545795523,T49.2525259360	choice-of-anchor A domain
T49.2525259361	1	1	1	1	4	2	T49.2525259361,TKA.2545795522,T49.2525259361	choice-of-anchor A domain
T49.2525259362	1	1	1	1	4	4	P488.2545792585,WRG.2545798434,T49.2525259362,TKA.2545795521,T49.2525259362	hypothetical protein
T49.2525259363	1	1	1	1	4	4	TKA.2545795520,WRG.2545798433,P488.2545792584,T49.2525259363,T49.2525259363	phage uncharacterized protein (putative large terminase), C-terminal domain
T49.2525259364	1	1	1	1	4	4	P488.2545792583,T49.2525259364,TKA.2545795519,WRG.2545798432,T49.2525259364	hypothetical protein
T49.2525259365	1	1	1	1	4	4	P488.2545792582,T49.2525259365,TKA.2545795518,WRG.2545798431,T49.2525259365	hypothetical protein
T49.2525259366	1	1	1	1	4	4	P488.2545792581,WRG.2545798430,TKA.2545795517,T49.2525259366,T49.2525259366	glycerate kinase
T49.2525259367	1	1	1	1	4	4	P488.2545792580,WRG.2545798429,T49.2525259367,TKA.2545795516,T49.2525259367	DNA polymerase elongation subunit (family B)
T49.2525259368	1	1	1	1	4	4	T49.2525259368,TKA.2545795515,WRG.2545798428,P488.2545792579,T49.2525259368	uracil-DNA glycosylase, family 4
T49.2525259369	1	1	1	1	4	4	P488.2545792578,T49.2525259369,TKA.2545795514,WRG.2545798427,T49.2525259369	glucose-6-phosphate 1-dehydrogenase (EC 1.1.1.49)
T49.2525259370	1	1	1	1	4	4	WRG.2545798426,T49.2525259370,TKA.2545795513,P488.2545792577,T49.2525259370	hypothetical protein
T49.2525259371	1	1	1	1	4	4	T49.2525259371,TKA.2545795512,P488.2545792576,WRG.2545798425,T49.2525259371	6-phosphogluconate dehydrogenase (decarboxylating) (EC 1.1.1.44)
T49.2525259372	1	1	1	1	4	4	WRG.2545798424,T49.2525259372,TKA.2545795511,P488.2545792575,T49.2525259372	monosaccharide ABC transporter substrate-binding protein, CUT2 family (TC 3.A.1.2.-)
T49.2525259373	1	1	1	1	4	4	P488.2545792574,T49.2525259373,TKA.2545795510,WRG.2545798423,T49.2525259373	acetylornithine aminotransferase apoenzyme (EC 2.6.1.11)
T49.2525259374	1	1	1	1	4	4	T49.2525259374,TKA.2545795509,WRG.2545798422,P488.2545792573,T49.2525259374	Isoleucyl-tRNA synthetase (EC 6.1.1.5)
T49.2525259375	1	1	1	1	4	2	T49.2525259375,TKA.2545795508,T49.2525259375	hypothetical protein
T49.2525259376	1	1	1	1	4	4	P488.2545792571,WRG.2545798420,T49.2525259376,TKA.2545795507,T49.2525259376	hypothetical protein
T49.2525259377	1	1	1	1	4	3	WRG.2545798419,P488.2545792569,T49.2525259377,T49.2525259377	Ankyrin repeats (3 copies)
T49.2525259378	1	1	1	1	4	4	T49.2525259378,TKA.2545795506,P488.2545792568,WRG.2545798418,T49.2525259378	Uncharacterized protein conserved in bacteria
T49.2525259380	1	1	1	1	4	4	P488.2545792566,WRG.2545798416,T49.2525259380,TKA.2545795504,T49.2525259380	Predicted methyltransferase
T49.2525259381	1	1	1	1	4	4	T49.2525259381,TKA.2545795503,WRG.2545798415,P488.2545792565,T49.2525259381	Predicted phosphohydrolases
T49.2525259382	1	1	1	1	4	4	WRG.2545798414,P488.2545792564,T49.2525259382,TKA.2545795502,T49.2525259382	Serine/threonine protein kinase
T49.2525259383	1	1	1	1	4	3	P488.2545792563,T49.2525259383,WRG.2545798413,T49.2525259383	hypothetical protein
T49.2525259384	1		1	1	3	2	T49.2525259384,TKA.2545795501,T49.2525259384	hypothetical protein
T49.2525259385	1		1	1	3	4	P488.2545792561,T49.2525259385,TKA.2545795500,WRG.2545798411,T49.2525259385	Uncharacterized conserved protein
T49.2525259386	1		1	1	3	4	P488.2545792560,T49.2525259386,TKA.2545795499,WRG.2545798410,T49.2525259386	Predicted nucleotidyltransferases
T49.2525259387	1	1	1	1	4	4	P488.2545792559,T49.2525259387,TKA.2545795498,WRG.2545798409,T49.2525259387	LSU ribosomal protein L28P
T49.2525259388	1	1	1	1	4	4	P488.2545792558,T49.2525259388,TKA.2545795497,WRG.2545798408,T49.2525259388	Glutaredoxin and related proteins
T49.2525259389	1	1	1	1	4	4	T49.2525259389,TKA.2545795496,WRG.2545798407,P488.2545792557,T49.2525259389	hypothetical protein
T49.2525259390	1	1	1	1	4	4	P488.2545792556,T49.2525259390,TKA.2545795495,WRG.2545798406,T49.2525259390	GTP-binding protein YchF
T49.2525259391	1	1	1	1	4	4	T49.2525259391,TKA.2545795494,WRG.2545798405,P488.2545792555,T49.2525259391	response regulator receiver and ANTAR domain protein
T49.2525259392	1	1	1	1	4	4	T49.2525259392,TKA.2545795493,WRG.2545798404,P488.2545792554,T49.2525259392	hydroxymethylglutaryl-CoA lyase (EC 4.1.3.4)
T49.2525259393	1	1	1	1	4	4	WRG.2545798403,T49.2525259393,P488.2545792553,TKA.2545795492,T49.2525259393	hypothetical protein
T49.2525259394	1	1	1	1	4	4	TKA.2545795490,WRG.2545798401,P488.2545792551,T49.2525259394,T49.2525259394	Acetyl/propionyl-CoA carboxylase, alpha subunit
T49.2525259395	1	1	1	1	4	4	P488.2545792550,WRG.2545798400,T49.2525259395,TKA.2545795489,T49.2525259395	Enoyl-CoA hydratase/carnithine racemase
T49.2525259396	1	1	1	1	4	4	T49.2525259396,TKA.2545795488,WRG.2545798399,P488.2545792549,T49.2525259396	RNA polymerase sigma factor, sigma-70 family
T49.2525259397	1	1	1	1	4	4	P488.2545792548,WRG.2545798398,T49.2525259397,TKA.2545795487,T49.2525259397	Threonine dehydrogenase and related Zn-dependent dehydrogenases
T49.2525259398	1	1	1	1	4	4	T49.2525259398,TKA.2545795486,WRG.2545798397,P488.2545792547,T49.2525259398	hypothetical protein
T49.2525259399	1	1	1	1	4	4	P488.2545792546,WRG.2545798396,T49.2525259399,TKA.2545795485,T49.2525259399	hypothetical protein
T49.2525259400	1	1	1	1	4	4	P488.2545792545,T49.2525259400,TKA.2545795484,WRG.2545798395,T49.2525259400	Curli production assembly/transport component CsgG.
T49.2525259401	1	1	1	1	4	4	T49.2525259401,TKA.2545795483,P488.2545792544,WRG.2545798394,T49.2525259401	Response regulator containing CheY-like receiver, AAA-type ATPase, and DNA-binding domains
T49.2525259402	1	1	1	1	4	4	P488.2545792543,T49.2525259402,TKA.2545795482,WRG.2545798393,T49.2525259402	penicillin-binding protein, 1A family
T49.2525259403	1	1	1	1	4	4	T49.2525259403,TKA.2545795481,WRG.2545798392,P488.2545792542,T49.2525259403	archaeal flagellin N-terminal-like domain
T49.2525259404	1	1	1	1	4	4	WRG.2545798391,P488.2545792541,T49.2525259404,TKA.2545795480,T49.2525259404	prepilin-type N-terminal cleavage/methylation domain
T49.2525259405	1	1	1	1	4	4	P488.2545792540,T49.2525259405,TKA.2545795479,WRG.2545798390,T49.2525259405	Tetratricopeptide repeat./TPR repeat.
T49.2525259406	1	1	1	1	4	4	WRG.2545798389,P488.2545792539,T49.2525259406,TKA.2545795478,T49.2525259406	TPR repeat.
T49.2525259407	1	1	1	1	4	4	WRG.2545798388,T49.2525259407,TKA.2545795477,P488.2545792538,T49.2525259407	Tetratricopeptide repeat.
T49.2525259408	1	1	1	1	4	4	T49.2525259408,TKA.2545795476,P488.2545792537,WRG.2545798387,T49.2525259408	hypothetical protein
T49.2525259409	1	1	1	1	4	4	T49.2525259409,TKA.2545795475,WRG.2545798386,P488.2545792536,T49.2525259409	prepilin-type N-terminal cleavage/methylation domain
T49.2525259410	1	1	1	1	4	4	T49.2525259410,TKA.2545795474,WRG.2545798385,P488.2545792535,T49.2525259410	Glycerophosphoryl diester phosphodiesterase
T49.2525259411	1	1	1	1	4	4	P488.2545792534,WRG.2545798384,T49.2525259411,TKA.2545795473,T49.2525259411	Mg chelatase-related protein
T49.2525259412	1	1	1	1	4	4	P488.2545792533,T49.2525259412,TKA.2545795472,WRG.2545798383,T49.2525259412	Transcriptional regulators
T49.2525259413	1	1	1	1	4	4	P488.2545792532,WRG.2545798382,T49.2525259413,TKA.2545795471,T49.2525259413	Outer membrane protein
T49.2525259414	1	1	1	1	4	4	T49.2525259414,TKA.2545795470,WRG.2545798381,P488.2545792531,T49.2525259414	RND family efflux transporter, MFP subunit
T49.2525259415	1	1	1	1	4	4	WRG.2545798380,T49.2525259415,P488.2545792530,TKA.2545795469,T49.2525259415	ABC-type antimicrobial peptide transport system, permease component
T49.2525259416	1	1	1	1	4	4	P488.2545792529,T49.2525259416,TKA.2545795468,WRG.2545798379,T49.2525259416	hypothetical protein
T49.2525259417	1	1	1	1	4	4	T49.2525259417,TKA.2545795467,WRG.2545798378,P488.2545792528,T49.2525259417	ABC-type antimicrobial peptide transport system, ATPase component
T49.2525259418	1	1	1	1	4	4	T49.2525259418,TKA.2545795466,WRG.2545798377,P488.2545792527,T49.2525259418	phosphohistidine phosphatase, SixA
T49.2525259419	1	1	1	1	4	4	P488.2545792526,T49.2525259419,TKA.2545795465,WRG.2545798376,T49.2525259419	hypothetical protein
T49.2525259420	1	1	1	1	4	4	P488.2545792525,T49.2525259420,TKA.2545795464,WRG.2545798375,T49.2525259420	Alpha-galactosidase
T49.2525259421	1	1	1	1	4	4	P488.2545792524,WRG.2545798374,T49.2525259421,TKA.2545795463,T49.2525259421	Beta-glucanase/Beta-glucan synthetase
T49.2525259422	1	1	1	1	4	4	T49.2525259422,TKA.2545795462,P488.2545792523,WRG.2545798373,T49.2525259422	S4 domain protein YaaA
T49.2525259423	1	1	1	1	4	4	WRG.2545798372,P488.2545792522,T49.2525259423,TKA.2545795461,T49.2525259423	Uncharacterized conserved protein (some members contain a von Willebrand factor type A (vWA) domain)
T49.2525259424	1	1	1	1	4	4	P488.2545792521,WRG.2545798371,T49.2525259424,TKA.2545795460,T49.2525259424	rod shape-determining protein MreB
T49.2525259425	1	1	1	1	4	4	WRG.2545798370,T49.2525259425,TKA.2545795459,P488.2545792520,T49.2525259425	rod shape-determining protein MreC
T49.2525259426	1	1	1	1	4	2	T49.2525259426,TKA.2545795458,T49.2525259426	hypothetical protein
T49.2525259427	1	1	1	1	4	4	T49.2525259427,TKA.2545795457,P488.2545792519,WRG.2545798369,T49.2525259427	hypothetical protein
T49.2525259428	1	1	1	1	4	4	P488.2545792518,T49.2525259428,TKA.2545795456,WRG.2545798368,T49.2525259428	Protein involved in biosynthesis of mitomycin antibiotics/polyketide fumonisin
T49.2525259429	1	1	1	1	4	4	WRG.2545798367,P488.2545792517,T49.2525259429,TKA.2545795455,T49.2525259429	hypothetical protein
T49.2525259430	1	1	1	1	4	3	P488.2545792516,T49.2525259430,TKA.2545795454,T49.2525259430	hypothetical protein
T49.2525259431	1	1	1	1	4	4	P488.2545792515,T49.2525259431,TKA.2545795453,WRG.2545798366,T49.2525259431	transcription-repair coupling factor
T49.2525259432	1	1	1	1	4	2	T49.2525259432,TKA.2545795452,T49.2525259432	hypothetical protein
T49.2525259433	1	1	1	1	4	4	T49.2525259433,TKA.2545795451,P488.2545792514,WRG.2545798365,T49.2525259433	ATPases with chaperone activity, ATP-binding subunit
T49.2525259434	1	1	1	1	4	4	P488.2545792513,T49.2525259434,TKA.2545795450,WRG.2545798364,T49.2525259434	glutamate racemase (EC 5.1.1.3)
T49.2525259435	1	1	1	1	4	4	WRG.2545798363,P488.2545792512,T49.2525259435,TKA.2545795449,T49.2525259435	Sporulation and spore germination.
T49.2525259436	1	1	1	1	4	4	WRG.2545798362,T49.2525259436,TKA.2545795448,P488.2545792511,T49.2525259436	Response regulator receiver domain.
T49.2525259437	1	1	1	1	4	4	P488.2545792510,T49.2525259437,TKA.2545795447,WRG.2545798361,T49.2525259437	MutL protein.
T49.2525259438	1	1	1	1	4	4	P488.2545792509,T49.2525259438,TKA.2545795446,WRG.2545798360,T49.2525259438	hypothetical protein
T49.2525259439	1	1	1	1	4	4	WRG.2545798359,T49.2525259439,TKA.2545795445,P488.2545792508,T49.2525259439	hypothetical protein
T49.2525259440	1	1	1	1	4	4	P488.2545792507,T49.2525259440,TKA.2545795444,WRG.2545798358,T49.2525259440	hypothetical protein
T49.2525259441	1	1	1	1	4	4	T49.2525259441,TKA.2545795443,WRG.2545798357,P488.2545792506,T49.2525259441	hypothetical protein
T49.2525259442	1	1	1	1	4	4	P488.2545792505,WRG.2545798356,T49.2525259442,TKA.2545795442,T49.2525259442	hypothetical protein
T49.2525259443	1	1	1	1	4	2	T49.2525259443,TKA.2545795441,T49.2525259443	hypothetical protein
T49.2525259444	1	1	1	1	4	4	P488.2545792503,WRG.2545798353,T49.2525259444,TKA.2545795440,T49.2525259444	Uncharacterized protein involved in formation of curli polymers
T49.2525259445	1	1	1	1	4	4	T49.2525259445,TKA.2545795439,P488.2545792502,WRG.2545798352,T49.2525259445	Glycosyltransferase
T49.2525259446	1	1	1	1	4	4	T49.2525259446,TKA.2545795438,WRG.2545798351,P488.2545792501,T49.2525259446	MoxR-like ATPases
T49.2525259447	1	1	1	1	4	4	P488.2545792500,T49.2525259447,TKA.2545795437,WRG.2545798350,T49.2525259447	Domain of unknown function (DUF4350).
T49.2525259448	1	1	1	1	4	4	WRG.2545798349,T49.2525259448,TKA.2545795436,P488.2545792499,T49.2525259448	Domain of unknown function (DUF4129).
T49.2525259449	1	1	1	1	4	4	T49.2525259449,TKA.2545795435,WRG.2545798348,P488.2545792498,T49.2525259449	hypothetical protein
T49.2525259450	1	1	1	1	4	4	P488.2545792497,WRG.2545798347,T49.2525259450,TKA.2545795434,T49.2525259450	Uncharacterized protein conserved in bacteria
T49.2525259451	1	1	1	1	4	4	T49.2525259451,TKA.2545795433,P488.2545792496,WRG.2545798346,T49.2525259451	TIGR00159 family protein
T49.2525259452	1	1	1	1	4	4	P488.2545792495,WRG.2545798345,T49.2525259452,TKA.2545795432,T49.2525259452	citrate synthase (EC 2.3.3.1)
T49.2525259453	1	1	1	1	4	4	T49.2525259453,TKA.2545795431,WRG.2545798344,P488.2545792494,T49.2525259453	Excinuclease ABC subunit C
T49.2525259454	1	1	1	1	4	4	P488.2545792493,WRG.2545798343,T49.2525259454,TKA.2545795430,T49.2525259454	Uncharacterized membrane-anchored protein conserved in bacteria
T49.2525259455	1	1	1	1	4	4	P488.2545792492,WRG.2545798342,T49.2525259455,TKA.2545795429,T49.2525259455	Protein of unknown function (DUF3186).
T49.2525259456	1	1	1	1	4	4	P488.2545792491,WRG.2545798341,T49.2525259456,TKA.2545795428,T49.2525259456	Glycosyltransferases involved in cell wall biogenesis
T49.2525259457	1	1	1	1	4	4	WRG.2545798340,P488.2545792490,T49.2525259457,TKA.2545795427,T49.2525259457	UDP-N-acetylmuramyl pentapeptide phosphotransferase/UDP-N-acetylglucosamine-1-phosphate transferase
T49.2525259458	1	1	1	1	4	4	WRG.2545798339,P488.2545792489,T49.2525259458,TKA.2545795426,T49.2525259458	Metal-dependent hydrolases of the beta-lactamase superfamily I
T49.2525259459	1	1	1	1	4	4	T49.2525259459,TKA.2545795425,P488.2545792488,WRG.2545798338,T49.2525259459	Methyl-accepting chemotaxis protein
T49.2525259460	1	1	1	1	4	4	P488.2545792487,T49.2525259460,TKA.2545795424,WRG.2545798337,T49.2525259460	hypothetical protein
T49.2525259461	1	1	1	1	4	4	P488.2545792486,WRG.2545798336,T49.2525259461,TKA.2545795423,T49.2525259461	Multidrug resistance efflux pump
T49.2525259462	1	1	1	1	4	4	P488.2545792485,WRG.2545798335,T49.2525259462,TKA.2545795422,T49.2525259462	ABC-type antimicrobial peptide transport system, permease component
T49.2525259463	1	1	1	1	4	4	T49.2525259463,TKA.2545795421,P488.2545792484,WRG.2545798334,T49.2525259463	glyceraldehyde-3-phosphate dehydrogenase (NAD+) (EC 1.2.1.12)
T49.2525259464	1	1	1	1	4	4	T49.2525259464,TKA.2545795420,P488.2545792483,WRG.2545798333,T49.2525259464	phosphoglycerate kinase (EC 2.7.2.3)
T49.2525259465	1	1	1	1	4	4	P488.2545792482,T49.2525259465,TKA.2545795419,WRG.2545798332,T49.2525259465	D-tyrosyl-tRNA(Tyr) deacylase
T49.2525259466	1	1	1	1	4	4	WRG.2545798331,T49.2525259466,TKA.2545795418,P488.2545792481,T49.2525259466	Thioredoxin reductase
T49.2525259467	1	1	1	1	4	4	P488.2545792480,T49.2525259467,TKA.2545795417,WRG.2545798330,T49.2525259467	Nucleoside-diphosphate-sugar pyrophosphorylase involved in lipopolysaccharide biosynthesis/translation initiation factor 2B, gamma/epsilon subunits (eIF-2Bgamma/eIF-2Bepsilon)
T49.2525259468			1	1	2	1	T49.2525259468,T49.2525259468	hypothetical protein
T49.2525259469	1	1	1	1	4	4	T49.2525259469,WRG.2545798329,P488.2545792479,TKA.2545795416,T49.2525259469	hypothetical protein
T49.2525259470	1	1	1	1	4	4	T49.2525259470,TKA.2545795415,WRG.2545798328,P488.2545792478,T49.2525259470	hypothetical protein
T49.2525259471	1	1	1	1	4	2	T49.2525259471,TKA.2545795414,T49.2525259471	hypothetical protein
T49.2525259472	1	1	1	1	4	4	P488.2545792476,T49.2525259472,TKA.2545795413,WRG.2545798326,T49.2525259472	Predicted metal-dependent phosphoesterases (PHP family)
T49.2525259473	1	1	1	1	4	4	WRG.2545798325,P488.2545792475,T49.2525259473,TKA.2545795412,T49.2525259473	Peptidyl-prolyl cis-trans isomerase (rotamase) - cyclophilin family
T49.2525259474	1	1	1	1	4	4	WRG.2545798324,T49.2525259474,P488.2545792474,TKA.2545795411,T49.2525259474	Peptidyl-prolyl cis-trans isomerase (rotamase) - cyclophilin family
T49.2525259475	1	1	1	1	4	4	P488.2545792473,WRG.2545798323,T49.2525259475,TKA.2545795410,T49.2525259475	Superoxide dismutase
T49.2525259476		1	1	1	3	3	P488.2545792472,T49.2525259476,TKA.2545795409,T49.2525259476	hypothetical protein
T49.2525259477		1	1	1	3	4	P488.2545792471,T49.2525259477,TKA.2545795408,WRG.2545798322,T49.2525259477	hypothetical protein
T49.2525259478	1	1	1	1	4	4	WRG.2545798321,T49.2525259478,TKA.2545795407,P488.2545792470,T49.2525259478	hypothetical protein
T49.2525259479		1		1	2	2	T49.2525259479,TKA.2545795406,T49.2525259479	hypothetical protein
T49.2525259480	1			1	2	2	T49.2525259480,TKA.2545795405,T49.2525259480	Ankyrin repeat./Ankyrin repeats (3 copies).
T49.2525259481	1			1	2	3	P488.2545792467,T49.2525259481,TKA.2545795404,T49.2525259481	hypothetical protein
T49.2525259482	1			1	2	3	T49.2525259482,TKA.2545795403,P488.2545792466,T49.2525259482	Thiol-disulfide isomerase and thioredoxins
T49.2525259483	1	1	1	1	4	4	P488.2545792463,T49.2525259483,TKA.2545795402,WRG.2545798317,T49.2525259483	SSU ribosomal protein S2P
T49.2525259484	1	1	1	1	4	4	T49.2525259484,TKA.2545795401,WRG.2545798316,P488.2545792462,T49.2525259484	translation elongation factor Ts (EF-Ts)
T49.2525259485	1	1	1	1	4	4	T49.2525259485,TKA.2545795400,P488.2545792461,WRG.2545798315,T49.2525259485	uridylate kinase (EC 2.7.4.22)
T49.2525259486	1	1	1	1	4	4	T49.2525259486,TKA.2545795399,P488.2545792460,WRG.2545798314,T49.2525259486	ribosome recycling factor
T49.2525259487	1	1	1	1	4	4	P488.2545792459,T49.2525259487,TKA.2545795398,WRG.2545798313,T49.2525259487	Undecaprenyl pyrophosphate synthetase (EC 2.5.1.31)
T49.2525259488	1	1	1	1	4	4	WRG.2545798312,P488.2545792458,T49.2525259488,TKA.2545795397,T49.2525259488	1-deoxy-D-xylulose 5-phosphate reductoisomerase (EC 1.1.1.267)
T49.2525259489	1	1	1	1	4	4	P488.2545792457,WRG.2545798311,T49.2525259489,TKA.2545795396,T49.2525259489	Predicted membrane-associated Zn-dependent proteases 1
T49.2525259490	1	1	1	1	4	4	TKA.2545795395,WRG.2545798310,P488.2545792456,T49.2525259490,T49.2525259490	Dihydroorotate dehydrogenase
T49.2525259491	1	1	1	1	4	4	T49.2525259491,TKA.2545795394,P488.2545792455,WRG.2545798309,T49.2525259491	Threonine dehydrogenase and related Zn-dependent dehydrogenases
T49.2525259492	1	1	1	1	4	4	P488.2545792454,T49.2525259492,TKA.2545795393,WRG.2545798308,T49.2525259492	G/U mismatch-specific uracil-DNA glycosylase (EC 3.2.2.-)
T49.2525259493	1	1	1	1	4	4	P488.2545792453,T49.2525259493,TKA.2545795392,WRG.2545798307,T49.2525259493	dihydrodipicolinate reductase (EC 1.3.1.26)
T49.2525259494	1	1	1	1	4	4	WRG.2545798306,T49.2525259494,TKA.2545795391,P488.2545792452,T49.2525259494	DNA-directed DNA polymerase III (polc)
T49.2525259495	1	1	1	1	4	4	T49.2525259495,TKA.2545795390,P488.2545792451,WRG.2545798305,T49.2525259495	peptidoglycan glycosyltransferase (EC 2.4.1.129)
T49.2525259496	1	1	1	1	4	4	P488.2545792450,WRG.2545798304,T49.2525259496,TKA.2545795389,T49.2525259496	DNA replication and repair protein RecN
T49.2525259497	1	1	1	1	4	4	P488.2545792449,WRG.2545798303,T49.2525259497,TKA.2545795388,T49.2525259497	hypothetical protein
T49.2525259498	1	1	1	1	4	4	T49.2525259498,TKA.2545795387,WRG.2545798302,P488.2545792448,T49.2525259498	Uncharacterized membrane protein
T49.2525259499	1	1	1	1	4	4	T49.2525259499,TKA.2545795386,WRG.2545798301,P488.2545792447,T49.2525259499	hypothetical protein
T49.2525259500	1	1	1	1	4	4	P488.2545792446,T49.2525259500,TKA.2545795385,WRG.2545798300,T49.2525259500	prepilin-type N-terminal cleavage/methylation domain
T49.2525259501	1	1	1	1	4	4	P488.2545792445,WRG.2545798299,T49.2525259501,TKA.2545795384,T49.2525259501	cobalt ABC transporter, permease protein CbiQ
T49.2525259502	1	1	1	1	4	4	T49.2525259502,TKA.2545795383,WRG.2545798298,P488.2545792444,T49.2525259502	ABC-type cobalt transport system, ATPase component
T49.2525259503	1	1	1	1	4	4	P488.2545792443,T49.2525259503,TKA.2545795382,WRG.2545798297,T49.2525259503	Universal stress protein family./Osmosensitive K+ channel His kinase sensor domain.
T49.2525259504	1	1	1	1	4	4	T49.2525259504,TKA.2545795381,P488.2545792442,WRG.2545798296,T49.2525259504	Response regulator containing CheY-like receiver, AAA-type ATPase, and DNA-binding domains
T49.2525259505	1	1	1	1	4	4	WRG.2545798295,P488.2545792441,T49.2525259505,TKA.2545795380,T49.2525259505	Alginate biosynthesis sensor protein KinB (EC 2.7.13.3)
T49.2525259506	1	1	1	1	4	4	WRG.2545798294,P488.2545792440,T49.2525259506,TKA.2545795379,T49.2525259506	K+-transporting ATPase, C subunit
T49.2525259507	1	1	1	1	4	4	T49.2525259507,TKA.2545795378,P488.2545792439,WRG.2545798293,T49.2525259507	K+-transporting ATPase, B subunit
T49.2525259508	1	1	1	1	4	4	P488.2545792438,T49.2525259508,TKA.2545795377,WRG.2545798292,T49.2525259508	K+-transporting ATPase, KdpA
T49.2525259509				1	1	4	P488.2545792437,T49.2525259509,TKA.2545795376,WRG.2545798291,T49.2525259509	hypothetical protein
T49.2525259510	1	1	1	1	4	4	T49.2525259510,TKA.2545795375,P488.2545792436,WRG.2545798290,T49.2525259510	Uncharacterized conserved protein
T49.2525259511	1	1	1	1	4	4	T49.2525259511,TKA.2545795374,P488.2545792435,WRG.2545798289,T49.2525259511	hypothetical protein
T49.2525259512	1	1	1	1	4	4	P488.2545792434,T49.2525259512,TKA.2545795373,WRG.2545798288,T49.2525259512	maltodextrin phosphorylase
T49.2525259513	1	1	1	1	4	4	P488.2545792433,T49.2525259513,TKA.2545795372,WRG.2545798287,T49.2525259513	phosphoheptose isomerase (EC 5.3.1.-)
T49.2525259514	1	1	1	1	4	4	P488.2545792432,T49.2525259514,TKA.2545795371,WRG.2545798286,T49.2525259514	Glycosyltransferase
T49.2525259515	1	1	1	1	4	4	P488.2545792431,WRG.2545798285,T49.2525259515,TKA.2545795370,T49.2525259515	Secreted and surface protein containing fasciclin-like repeats
T49.2525259516	1	1	1	1	4	4	TKA.2545795369,T49.2525259516,WRG.2545798284,P488.2545792430,T49.2525259516	bacterial peptide chain release factor 2 (bRF-2)
T49.2525259517	1	1	1	1	4	4	T49.2525259517,TKA.2545795368,P488.2545792429,WRG.2545798283,T49.2525259517	5'-nucleotidase, C-terminal domain
T49.2525259518	1	1	1	1	4	4	WRG.2545798282,P488.2545792428,T49.2525259518,TKA.2545795367,T49.2525259518	Predicted aminopeptidases
T49.2525259519	1	1	1	1	4	4	P488.2545792427,WRG.2545798281,T49.2525259519,TKA.2545795366,T49.2525259519	Protein involved in biosynthesis of mitomycin antibiotics/polyketide fumonisin
T49.2525259520	1	1	1	1	4	4	WRG.2545798280,T49.2525259520,TKA.2545795365,P488.2545792426,T49.2525259520	hypothetical protein
T49.2525259521	1	1	1	1	4	4	P488.2545792425,T49.2525259521,TKA.2545795364,WRG.2545798279,T49.2525259521	ASPIC and UnbV./Family description.
T49.2525259522	1	1	1	1	4	4	P488.2545792424,WRG.2545798278,T49.2525259522,TKA.2545795363,T49.2525259522	Carboxypeptidase regulatory-like domain.
T49.2525259523	1	1	1	1	4	4	WRG.2545798277,T49.2525259523,P488.2545792423,TKA.2545795362,T49.2525259523	FlgD Ig-like domain.
T49.2525259524	1	1	1	1	4	4	P488.2545792422,WRG.2545798276,T49.2525259524,TKA.2545795361,T49.2525259524	Carboxypeptidase regulatory-like domain.
T49.2525259525	1	1	1	1	4	4	T49.2525259525,TKA.2545795360,P488.2545792421,WRG.2545798275,T49.2525259525	Alpha-galactosidase
T49.2525259526	1	1	1	1	4	4	WRG.2545798274,P488.2545792420,T49.2525259526,TKA.2545795359,T49.2525259526	Glycosyltransferase
T49.2525259527	1	1	1	1	4	4	P488.2545792419,WRG.2545798273,T49.2525259527,TKA.2545795358,T49.2525259527	cellulase M (putative endo glucanase) Aminopeptidase M42
T49.2525259528	1	1	1	1	4	4	P488.2545792418,WRG.2545798272,T49.2525259528,TKA.2545795357,T49.2525259528	hypothetical protein
T49.2525259529	1	1	1	1	4	4	WRG.2545798271,T49.2525259529,TKA.2545795356,P488.2545792417,T49.2525259529	Gloeo_Verruco repeat
T49.2525259530	1	1	1	1	4	4	P488.2545792416,T49.2525259530,TKA.2545795355,WRG.2545798270,T49.2525259530	hypothetical protein
T49.2525259531	1	1	1	1	4	4	P488.2545792415,T49.2525259531,TKA.2545795354,WRG.2545798269,T49.2525259531	hypothetical protein
T49.2525259532	1	1	1	1	4	4	WRG.2545798268,T49.2525259532,P488.2545792414,TKA.2545795353,T49.2525259532	NADH dehydrogenase subunit I (EC 1.6.5.3)
T49.2525259533	1	1	1	1	4	4	WRG.2545798267,P488.2545792413,T49.2525259533,TKA.2545795352,T49.2525259533	NADH dehydrogenase subunit B (EC 1.6.5.3)
T49.2525259534	1	1	1	1	4	4	WRG.2545798266,P488.2545792412,T49.2525259534,TKA.2545795351,T49.2525259534	Phospholipase C
T49.2525259535	1	1	1	1	4	4	T49.2525259535,TKA.2545795350,P488.2545792411,WRG.2545798265,T49.2525259535	hypothetical protein
T49.2525259536	1	1	1	1	4	4	P488.2545792410,T49.2525259536,TKA.2545795349,WRG.2545798264,T49.2525259536	Beta-galactosidase/beta-glucuronidase
T49.2525259537	1	1	1	1	4	4	T49.2525259537,TKA.2545795348,P488.2545792409,WRG.2545798263,T49.2525259537	Alpha-L-fucosidase
T49.2525259538	1	1	1	1	4	4	P488.2545792408,T49.2525259538,TKA.2545795347,WRG.2545798262,T49.2525259538	O-antigen ligase like membrane protein.
T49.2525259539	1	1	1	1	4	4	WRG.2545798261,T49.2525259539,P488.2545792407,TKA.2545795346,T49.2525259539	pyruvate phosphate dikinase (EC 2.7.9.1)
T49.2525259540	1	1	1	1	4	4	T49.2525259540,TKA.2545795345,P488.2545792406,WRG.2545798260,T49.2525259540	PhoPQ-activated pathogenicity-related protein
T49.2525259541	1	1	1	1	4	4	T49.2525259541,TKA.2545795344,WRG.2545798259,P488.2545792405,T49.2525259541	FAD/FMN-containing dehydrogenases
T49.2525259542	1	1	1	1	4	4	P488.2545792404,WRG.2545798258,T49.2525259542,TKA.2545795343,T49.2525259542	Short-chain dehydrogenases of various substrate specificities
T49.2525259543	1	1	1	1	4	4	P488.2545792403,WRG.2545798257,T49.2525259543,TKA.2545795342,T49.2525259543	DinB superfamily.
T49.2525259544	1	1	1	1	4	4	T49.2525259544,TKA.2545795341,WRG.2545798256,P488.2545792402,T49.2525259544	Putative protein-S-isoprenylcysteine methyltransferase
T49.2525259545	1	1	1	1	4	4	P488.2545792401,WRG.2545798255,T49.2525259545,TKA.2545795340,T49.2525259545	transcriptional regulator, Crp/Fnr family
T49.2525259546	1	1	1	1	4	4	P488.2545792400,WRG.2545798254,T49.2525259546,TKA.2545795339,T49.2525259546	hypothetical protein
T49.2525259547	1	1	1	1	4	4	T49.2525259547,TKA.2545795338,WRG.2545798253,P488.2545792399,T49.2525259547	3-hydroxyisobutyrate dehydrogenase and related beta-hydroxyacid dehydrogenases
T49.2525259548	1	1	1	1	4	4	P488.2545792398,WRG.2545798252,T49.2525259548,TKA.2545795337,T49.2525259548	Pyruvate/2-oxoglutarate dehydrogenase complex, dehydrogenase (E1) component, eukaryotic type, beta subunit
T49.2525259549	1	1	1	1	4	4	WRG.2545798251,T49.2525259549,P488.2545792396,TKA.2545795336,T49.2525259549	Recombination protein MgsA
T49.2525259550	1	1	1	1	4	4	P488.2545792395,T49.2525259550,TKA.2545795335,WRG.2545798250,T49.2525259550	putative pectin lyase
T49.2525259551	1	1	1	1	4	4	T49.2525259551,TKA.2545795334,WRG.2545798249,P488.2545792394,T49.2525259551	hypothetical protein
T49.2525259552	1	1	1	1	4	4	T49.2525259552,TKA.2545795333,WRG.2545798248,P488.2545792393,T49.2525259552	hypothetical protein
T49.2525259553	1	1	1	1	4	4	P488.2545792392,WRG.2545798247,T49.2525259553,TKA.2545795332,T49.2525259553	hypothetical protein
T49.2525259554	1	1	1	1	4	4	P488.2545792391,T49.2525259554,TKA.2545795331,WRG.2545798246,T49.2525259554	hypothetical protein
T49.2525259555	1	1	1	1	4	4	P488.2545792390,WRG.2545798245,T49.2525259555,TKA.2545795330,T49.2525259555	PAS/PAC sensor signal transduction histidine kinase (EC 2.7.13.3)
T49.2525259556	1	1	1	1	4	4	P488.2545792389,T49.2525259556,TKA.2545795329,WRG.2545798244,T49.2525259556	Response regulators consisting of a CheY-like receiver domain and a winged-helix DNA-binding domain
T49.2525259557	1	1	1	1	4	4	WRG.2545798243,P488.2545792388,T49.2525259557,TKA.2545795328,T49.2525259557	TPR repeat.
T49.2525259558	1	1	1	1	4	4	P488.2545792387,WRG.2545798242,T49.2525259558,TKA.2545795327,T49.2525259558	deoxyuridine 5'-triphosphate nucleotidohydrolase (EC 3.6.1.23)
T49.2525259559	1	1	1	1	4	4	T49.2525259559,TKA.2545795326,WRG.2545798241,P488.2545792386,T49.2525259559	GAF sensor signal transduction histidine kinase (EC 2.7.13.3)
T49.2525259560	1	1	1	1	4	4	T49.2525259560,WRG.2545798240,P488.2545792385,TKA.2545795325,T49.2525259560	hypothetical protein
T49.2525259561	1	1	1	1	4	4	T49.2525259561,TKA.2545795324,WRG.2545798239,P488.2545792384,T49.2525259561	galactonate dehydratase (EC 4.2.1.6)
T49.2525259562	1	1	1	1	4	4	WRG.2545798238,P488.2545792383,T49.2525259562,TKA.2545795323,T49.2525259562	Cyclopropane fatty acid synthase and related methyltransferases
T49.2525259563	1	1	1	1	4	4	P488.2545792382,T49.2525259563,TKA.2545795322,WRG.2545798237,T49.2525259563	transposase, IS605 OrfB family, central region
T49.2525259564	1	1	1	1	4	4	P488.2545792381,T49.2525259564,TKA.2545795321,WRG.2545798235,T49.2525259564	hypothetical protein
T49.2525259565	1	1	1	1	4	4	WRG.2545798234,T49.2525259565,P488.2545792380,TKA.2545795320,T49.2525259565	putative glycosyl hydrolase
T49.2525259566	1	1	1	1	4	4	WRG.2545798233,T49.2525259566,TKA.2545795319,P488.2545792379,T49.2525259566	Carboxypeptidase regulatory-like domain.
T49.2525259567	1	1	1	1	4	4	T49.2525259567,TKA.2545795318,WRG.2545798232,P488.2545792378,T49.2525259567	putative glycosyl hydrolase
T49.2525259568	1	1	1	1	4	4	T49.2525259568,TKA.2545795317,P488.2545792377,WRG.2545798231,T49.2525259568	Serine/threonine protein kinase
T49.2525259569	1	1	1	1	4	4	T49.2525259569,TKA.2545795316,P488.2545792376,WRG.2545798230,T49.2525259569	squalene-hopene cyclase
T49.2525259570	1	1	1	1	4	4	P488.2545792375,WRG.2545798229,T49.2525259570,TKA.2545795315,T49.2525259570	Predicted oxidoreductases (related to aryl-alcohol dehydrogenases)
T49.2525259571	1	1	1	1	4	4	P488.2545792374,WRG.2545798228,T49.2525259571,TKA.2545795314,T49.2525259571	Cellulase (glycosyl hydrolase family 5).
T49.2525259572	1	1	1	1	4	4	P488.2545792373,T49.2525259572,TKA.2545795313,WRG.2545798227,T49.2525259572	Dehydrogenases with different specificities (related to short-chain alcohol dehydrogenases)
T49.2525259573	1	1	1	1	4	4	P488.2545792372,T49.2525259573,TKA.2545795312,WRG.2545798226,T49.2525259573	Acetyl esterase (deacetylase)
T49.2525259574	1			1	2	3	T49.2525259574,TKA.2545795311,P488.2545792371,T49.2525259574	hypothetical protein
T49.2525259575	1	1	1	1	4	4	P488.2545792370,WRG.2545798224,T49.2525259575,TKA.2545795310,T49.2525259575	hypothetical protein
T49.2525259576	1	1	1	1	4	4	WRG.2545798223,T49.2525259576,TKA.2545795309,P488.2545792369,T49.2525259576	Domain of unknown function (DUF1793).
T49.2525259577	1	1	1	1	4	4	P488.2545792368,T49.2525259577,TKA.2545795308,WRG.2545798222,T49.2525259577	phosphoribosyl-AMP cyclohydrolase (EC 3.5.4.19)
T49.2525259578	1	1	1	1	4	4	P488.2545792367,WRG.2545798221,T49.2525259578,TKA.2545795307,T49.2525259578	imidazole glycerol phosphate synthase subunit hisF (EC 4.1.3.-)
T49.2525259579	1	1	1	1	4	4	WRG.2545798220,P488.2545792366,T49.2525259579,TKA.2545795306,T49.2525259579	transcriptional regulator, ArsR family
T49.2525259580	1	1	1	1	4	4	T49.2525259580,TKA.2545795305,WRG.2545798219,P488.2545792365,T49.2525259580	Zn-dependent hydrolases, including glyoxylases
T49.2525259581	1	1	1	1	4	4	P488.2545792364,WRG.2545798218,T49.2525259581,TKA.2545795304,T49.2525259581	Major Facilitator Superfamily.
T49.2525259582	1	1	1	1	4	4	WRG.2545798217,T49.2525259582,TKA.2545795303,P488.2545792363,T49.2525259582	1,4-dihydroxy-2-naphthoate prenyltransferase (EC 2.5.1.74)
T49.2525259583	1	1	1	1	4	4	T49.2525259583,TKA.2545795302,P488.2545792362,WRG.2545798216,T49.2525259583	Geranylgeranyl pyrophosphate synthase
T49.2525259584	1	1	1	1	4	4	P488.2545792361,WRG.2545798215,T49.2525259584,TKA.2545795301,T49.2525259584	demethylmenaquinone methyltransferase (EC 2.1.1.163)
T49.2525259585	1	1	1	1	4	4	P488.2545792360,T49.2525259585,TKA.2545795300,WRG.2545798214,T49.2525259585	hypothetical protein
T49.2525259586	1	1	1	1	4	4	P488.2545792359,WRG.2545798213,T49.2525259586,TKA.2545795299,T49.2525259586	hypothetical protein
T49.2525259587	1	1	1	1	4	4	P488.2545792358,T49.2525259587,TKA.2545795298,WRG.2545798212,T49.2525259587	L-glutamine synthetase (EC 6.3.1.2)
T49.2525259588	1	1	1	1	4	2	T49.2525259588,TKA.2545795297,T49.2525259588	hypothetical protein
T49.2525259589	1	1	1	1	4	4	P488.2545792357,WRG.2545798211,T49.2525259589,TKA.2545795296,T49.2525259589	Outer membrane protein family (DUF1597).
T49.2525259590	1	1	1	1	4	4	P488.2545792356,WRG.2545798210,T49.2525259590,TKA.2545795295,T49.2525259590	ammonium transporter (TC 1.A.11)
T49.2525259591	1	1	1	1	4	4	P488.2545792355,T49.2525259591,TKA.2545795294,WRG.2545798209,T49.2525259591	hypothetical protein
T49.2525259592	1	1	1	1	4	4	WRG.2545798208,P488.2545792354,T49.2525259592,TKA.2545795293,T49.2525259592	nitrogen regulatory protein P-II family
T49.2525259593	1	1	1	1	4	4	P488.2545792353,T49.2525259593,TKA.2545795292,WRG.2545798207,T49.2525259593	condensin subunit ScpA
T49.2525259594	1	1	1	1	4	4	T49.2525259594,TKA.2545795291,WRG.2545798206,P488.2545792352,T49.2525259594	condensin subunit ScpB
T49.2525259596	1	1	1	1	4	4	P488.2545792350,WRG.2545798204,T49.2525259596,TKA.2545795289,T49.2525259596	2-oxoglutarate dehydrogenase E2 component (EC 2.3.1.61)
T49.2525259597	1	1	1	1	4	4	P488.2545792349,WRG.2545798203,T49.2525259597,TKA.2545795288,T49.2525259597	2-oxoglutarate dehydrogenase E1 component (EC 1.2.4.2)
T49.2525259598	1	1	1	1	4	4	P488.2545792348,T49.2525259598,TKA.2545795287,WRG.2545798202,T49.2525259598	L-threonine synthase (EC 4.2.3.1)
T49.2525259599	1	1	1	1	4	4	P488.2545792347,T49.2525259599,TKA.2545795286,WRG.2545798201,T49.2525259599	molybdopterin synthase subunit MoaD (EC 2.8.1.12)
T49.2525259600	1	1	1	1	4	4	P488.2545792346,WRG.2545798200,T49.2525259600,TKA.2545795285,T49.2525259600	Double zinc ribbon.
T49.2525259601	1	1	1	1	4	4	P488.2545792345,WRG.2545798199,T49.2525259601,TKA.2545795284,T49.2525259601	ABC-type metal ion transport system, ATPase component
T49.2525259602	1	1	1	1	4	4	P488.2545792344,T49.2525259602,TKA.2545795283,WRG.2545798198,T49.2525259602	phosphomethylpyrimidine kinase
T49.2525259603	1	1	1	1	4	4	P488.2545792343,T49.2525259603,TKA.2545795282,WRG.2545798197,T49.2525259603	hydroxymethylpyrimidine synthase
T49.2525259604	1	1	1	1	4	4	P488.2545792342,T49.2525259604,TKA.2545795281,WRG.2545798196,T49.2525259604	glycine oxidase (EC 1.4.3.19)
T49.2525259605	1	1	1	1	4	4	TKA.2545795280,T49.2525259605,P488.2545792341,WRG.2545798195,T49.2525259605	thiazole-phosphate synthase
T49.2525259606	1	1	1	1	4	5	WRG.2545798193,TKA.2545795277,TKA.2545795278,T49.2525259606,P488.2545792339,T49.2525259606	thiamine-phosphate diphosphorylase
T49.2525259607	1	1	1	1	4	4	T49.2525259607,TKA.2545795276,P488.2545792338,WRG.2545798191,T49.2525259607	1-acyl-sn-glycerol-3-phosphate acyltransferase (EC 2.3.1.51)
T49.2525259608	1	1	1	1	4	4	WRG.2545798190,P488.2545792337,T49.2525259608,TKA.2545795275,T49.2525259608	glutamate synthase (NADH) large subunit (EC 1.4.1.14)
T49.2525259609	1	1	1	1	4	4	T49.2525259609,TKA.2545795274,P488.2545792336,WRG.2545798189,T49.2525259609	prolyl-tRNA synthetase (EC 6.1.1.15)
T49.2525259610	1	1	1	1	4	4	P488.2545792335,WRG.2545798188,T49.2525259610,TKA.2545795273,T49.2525259610	FOG: EAL domain
T49.2525259612	1	1	1	1	4	4	WRG.2545798186,T49.2525259612,TKA.2545795271,P488.2545792333,T49.2525259612	Periplasmic component of the Tol biopolymer transport system
T49.2525259613	1	1	1	1	4	4	P488.2545792332,T49.2525259613,TKA.2545795270,WRG.2545798185,T49.2525259613	Mn2+ and Fe2+ transporters of the NRAMP family
T49.2525259614	1	1	1	1	4	4	P488.2545792331,WRG.2545798184,T49.2525259614,TKA.2545795269,T49.2525259614	Nucleoside-diphosphate-sugar epimerases
T49.2525259615	1	1	1	1	4	4	P488.2545792330,WRG.2545798183,T49.2525259615,TKA.2545795268,T49.2525259615	Uncharacterized protein involved in exopolysaccharide biosynthesis
T49.2525259616	1	1	1	1	4	4	P488.2545792329,WRG.2545798182,T49.2525259616,TKA.2545795267,T49.2525259616	glucose-1-phosphate cytidylyltransferase
T49.2525259617	1	1	1	1	4	4	WRG.2545798181,T49.2525259617,P488.2545792328,TKA.2545795266,T49.2525259617	Nucleoside-diphosphate-sugar epimerases
T49.2525259618	1	1	1	1	4	4	T49.2525259618,TKA.2545795265,P488.2545792327,WRG.2545798180,T49.2525259618	hypothetical protein
T49.2525259619	1	1	1	1	4	4	WRG.2545798179,T49.2525259619,P488.2545792326,TKA.2545795264,T49.2525259619	Putative homoserine kinase type II (protein kinase fold)
T49.2525259620	1	1	1	1	4	4	P488.2545792325,T49.2525259620,TKA.2545795263,WRG.2545798178,T49.2525259620	Nucleoside-diphosphate-sugar epimerases
T49.2525259621	1	1	1	1	4	4	WRG.2545798177,P488.2545792324,T49.2525259621,TKA.2545795262,T49.2525259621	transketolase subunit A (EC 2.2.1.1)
T49.2525259622	1	1	1	1	4	4	P488.2545792323,WRG.2545798176,T49.2525259622,TKA.2545795261,T49.2525259622	transketolase subunit B (EC 2.2.1.1)
T49.2525259623	1	1	1	1	4	4	P488.2545792322,WRG.2545798175,T49.2525259623,TKA.2545795260,T49.2525259623	hypothetical protein
T49.2525259624	1	1	1	1	4	4	T49.2525259624,TKA.2545795259,P488.2545792321,WRG.2545798174,T49.2525259624	Predicted glycosyltransferases
T49.2525259625	1	1	1	1	4	4	WRG.2545798173,T49.2525259625,P488.2545792320,TKA.2545795258,T49.2525259625	Acetyltransferase (isoleucine patch superfamily)
T49.2525259626	1	1	1	1	4	4	P488.2545792319,T49.2525259626,TKA.2545795257,WRG.2545798172,T49.2525259626	Methylase involved in ubiquinone/menaquinone biosynthesis
T49.2525259627	1	1	1	1	4	4	WRG.2545798171,P488.2545792318,T49.2525259627,TKA.2545795256,T49.2525259627	Nucleoside-diphosphate-sugar epimerases
T49.2525259628	1	1	1	1	4	4	T49.2525259628,TKA.2545795255,P488.2545792317,WRG.2545798170,T49.2525259628	Predicted glycosyltransferases
T49.2525259629	1	1	1	1	4	4	WRG.2545798169,T49.2525259629,TKA.2545795254,P488.2545792316,T49.2525259629	hypothetical protein
T49.2525259630	1	1	1	1	4	4	WRG.2545798168,T49.2525259630,P488.2545792315,TKA.2545795253,T49.2525259630	Glycosyltransferases involved in cell wall biogenesis
T49.2525259631	1	1	1	1	4	4	WRG.2545798167,P488.2545792314,T49.2525259631,TKA.2545795252,T49.2525259631	Glycosyltransferase
T49.2525259632	1	1	1	1	4	4	P488.2545792313,WRG.2545798166,T49.2525259632,TKA.2545795251,T49.2525259632	Glycosyltransferase
T49.2525259633	1	1	1	1	4	4	P488.2545792312,T49.2525259633,TKA.2545795250,WRG.2545798165,T49.2525259633	Periplasmic protease
T49.2525259634	1	1	1	1	4	4	P488.2545792311,T49.2525259634,TKA.2545795249,WRG.2545798164,T49.2525259634	C-terminal processing peptidase-3. Serine peptidase. MEROPS family S41A
T49.2525259635	1	1	1	1	4	7	T49.2525259635,TKA.2545795248,P488.2545792310,WRG.2545798163,P488.2545792309,TKA.2545795247,WRG.2545798162,T49.2525259635	Peroxiredoxin
T49.2525259636	1	1	1	1	4	4	WRG.2545798161,P488.2545792308,T49.2525259636,TKA.2545795246,T49.2525259636	fructose-bisphosphate aldolase (EC 4.1.2.13)
T49.2525259637	1	1	1	1	4	4	P488.2545792307,TKA.2545795245,WRG.2545798160,T49.2525259637,T49.2525259637	RNA polymerase sigma factor, sigma-70 family
T49.2525259638	1	1	1	1	4	4	T49.2525259638,TKA.2545795244,WRG.2545798159,P488.2545792306,T49.2525259638	Putative zinc-finger.
T49.2525259639	1	1	1	1	4	4	P488.2545792305,T49.2525259639,TKA.2545795243,WRG.2545798158,T49.2525259639	Trypsin-like serine proteases, typically periplasmic, contain C-terminal PDZ domain
T49.2525259640	1	1	1	1	4	4	P488.2545792304,T49.2525259640,TKA.2545795242,WRG.2545798157,T49.2525259640	Dienelactone hydrolase and related enzymes
T49.2525259642	1	1	1	1	4	4	T49.2525259642,TKA.2545795240,WRG.2545798155,P488.2545792302,T49.2525259642	HEAT repeats.
T49.2525259643	1	1	1	1	4	4	P488.2545792301,T49.2525259643,TKA.2545795239,WRG.2545798154,T49.2525259643	Predicted permeases
T49.2525259644	1	1	1	1	4	4	WRG.2545798153,T49.2525259644,P488.2545792300,TKA.2545795238,T49.2525259644	Sugar transferases involved in lipopolysaccharide synthesis
T49.2525259645	1	1	1	1	4	4	P488.2545792299,WRG.2545798152,T49.2525259645,TKA.2545795237,T49.2525259645	Sugar phosphate isomerases/epimerases
T49.2525259646	1	1	1	1	4	4	T49.2525259646,TKA.2545795236,P488.2545792298,WRG.2545798151,T49.2525259646	hypothetical protein
T49.2525259647	1	1	1	1	4	4	P488.2545792297,T49.2525259647,TKA.2545795235,WRG.2545798150,T49.2525259647	Restriction endonuclease
T49.2525259648	1	1	1	1	4	4	P488.2545792296,WRG.2545798149,T49.2525259648,TKA.2545795234,T49.2525259648	Predicted membrane protein
T49.2525259649	1	1	1	1	4	4	T49.2525259649,TKA.2545795233,P488.2545792295,WRG.2545798148,T49.2525259649	DNA-3-methyladenine glycosylase (3mg)
T49.2525259650	1	1	1	1	4	4	WRG.2545798147,P488.2545792294,T49.2525259650,TKA.2545795232,T49.2525259650	N-acetylmuramic acid 6-phosphate etherase
T49.2525259651	1	1	1	1	4	4	T49.2525259651,TKA.2545795231,WRG.2545798146,P488.2545792293,T49.2525259651	Glycosyltransferases, probably involved in cell wall biogenesis
T49.2525259652	1	1	1	1	4	4	T49.2525259652,TKA.2545795230,WRG.2545798145,P488.2545792292,T49.2525259652	cation diffusion facilitator family transporter
T49.2525259653	1	1	1	1	4	4	T49.2525259653,TKA.2545795229,WRG.2545798144,P488.2545792291,T49.2525259653	methylisocitrate lyase
T49.2525259654	1	1	1	1	4	4	P488.2545792290,WRG.2545798143,T49.2525259654,TKA.2545795228,T49.2525259654	Uncharacterized protein involved in propionate catabolism
T49.2525259655	1	1	1	1	4	4	P488.2545792289,WRG.2545798142,T49.2525259655,TKA.2545795227,T49.2525259655	Pyruvate/2-oxoglutarate dehydrogenase complex, dihydrolipoamide acyltransferase (E2) component, and related enzymes
T49.2525259656	1	1	1	1	4	4	T49.2525259656,TKA.2545795226,P488.2545792288,WRG.2545798141,T49.2525259656	hypothetical protein
T49.2525259657	1	1	1	1	4	4	P488.2545792287,WRG.2545798140,T49.2525259657,TKA.2545795225,T49.2525259657	hypothetical protein
T49.2525259658	1	1	1	1	4	4	WRG.2545798139,T49.2525259658,P488.2545792286,TKA.2545795224,T49.2525259658	hopanoid biosynthesis associated radical SAM protein HpnJ
T49.2525259659	1	1	1	1	4	4	P488.2545792285,T49.2525259659,TKA.2545795223,WRG.2545798138,T49.2525259659	hopanoid biosynthesis associated protein HpnK
T49.2525259660	1	1	1	1	4	4	T49.2525259660,TKA.2545795222,P488.2545792284,WRG.2545798137,T49.2525259660	RNA polymerase, sigma-24 subunit, RpoE
T49.2525259661	1	1	1	1	4	4	P488.2545792283,T49.2525259661,TKA.2545795221,WRG.2545798136,T49.2525259661	Putative zinc-finger.
T49.2525259662	1	1	1	1	4	4	P488.2545792282,WRG.2545798135,T49.2525259662,TKA.2545795220,T49.2525259662	hypothetical protein
T49.2525259663	1	1	1	1	4	4	T49.2525259663,TKA.2545795219,WRG.2545798134,P488.2545792281,T49.2525259663	dipeptidyl-peptidase IV (EC:3.4.14.5). Serine peptidase. MEROPS family S09B
T49.2525259664	1	1	1	1	4	4	P488.2545792280,WRG.2545798133,T49.2525259664,TKA.2545795218,T49.2525259664	Domain of unknown function (DUF1992).
T49.2525259665	1	1	1	1	4	4	T49.2525259665,TKA.2545795217,WRG.2545798132,P488.2545792279,T49.2525259665	hypothetical protein
T49.2525259666	1	1	1	1	4	4	P488.2545792278,T49.2525259666,TKA.2545795216,WRG.2545798131,T49.2525259666	hypothetical protein
T49.2525259667	1	1	1	1	4	4	P488.2545792277,T49.2525259667,TKA.2545795215,WRG.2545798130,T49.2525259667	hypothetical protein
T49.2525259668	1	1	1	1	4	4	WRG.2545798129,T49.2525259668,TKA.2545795214,P488.2545792276,T49.2525259668	Esterase/lipase
T49.2525259669	1	1	1	1	4	4	P488.2545792275,T49.2525259669,TKA.2545795213,WRG.2545798128,T49.2525259669	hypothetical protein
T49.2525259670	1	1	1	1	4	4	WRG.2545798127,T49.2525259670,P488.2545792274,TKA.2545795212,T49.2525259670	hypothetical protein
T49.2525259671	1	1	1	1	4	4	P488.2545792273,T49.2525259671,TKA.2545795211,WRG.2545798126,T49.2525259671	Stress responsive A/B Barrel Domain.
T49.2525259672	1	1	1	1	4	4	T49.2525259672,TKA.2545795210,P488.2545792272,WRG.2545798125,T49.2525259672	L-rhamnulose 1-phosphate aldolase (EC 4.1.2.19)
T49.2525259673	1	1	1	1	4	4	T49.2525259673,TKA.2545795209,P488.2545792271,WRG.2545798124,T49.2525259673	Predicted permeases
T49.2525259674	1	1	1	1	4	4	P488.2545792270,T49.2525259674,TKA.2545795208,WRG.2545798123,T49.2525259674	alpha-L-rhamnosidase
T49.2525259675	1	1	1	1	4	4	T49.2525259675,TKA.2545795207,P488.2545792269,WRG.2545798122,T49.2525259675	Nucleoside-diphosphate-sugar epimerases
T49.2525259676	1	1	1	1	4	4	WRG.2545798121,T49.2525259676,P488.2545792268,TKA.2545795206,T49.2525259676	hypothetical protein
T49.2525259677	1	1	1	1	4	4	P488.2545792267,T49.2525259677,TKA.2545795205,WRG.2545798120,T49.2525259677	polysaccharide pyruvyl transferase CsaB
T49.2525259678	1	1	1	1	4	4	P488.2545792266,T49.2525259678,TKA.2545795204,WRG.2545798119,T49.2525259678	Arylsulfatase A and related enzymes
T49.2525259679	1	1	1	1	4	4	T49.2525259679,TKA.2545795203,P488.2545792265,WRG.2545798118,T49.2525259679	Uncharacterized protein related to plant photosystem II stability/assembly factor
T49.2525259680	1	1	1	1	4	4	WRG.2545798117,P488.2545792264,T49.2525259680,TKA.2545795202,T49.2525259680	Beta-galactosidase/beta-glucuronidase
T49.2525259681	1	1	1	1	4	4	T49.2525259681,TKA.2545795201,WRG.2545798116,P488.2545792263,T49.2525259681	Rad3-related DNA helicases
T49.2525259682	1	1	1	1	4	4	T49.2525259682,TKA.2545795200,P488.2545792262,WRG.2545798115,T49.2525259682	hypothetical protein
T49.2525259683	1	1	1	1	4	4	P488.2545792261,T49.2525259683,TKA.2545795199,WRG.2545798114,T49.2525259683	Peroxiredoxin
T49.2525259684	1	1	1	1	4	4	P488.2545792260,T49.2525259684,TKA.2545795198,WRG.2545798113,T49.2525259684	Peroxiredoxin
T49.2525259685	1	1	1	1	4	4	P488.2545792259,T49.2525259685,TKA.2545795197,WRG.2545798112,T49.2525259685	hypothetical protein
T49.2525259686	1	1	1	1	4	4	P488.2545792258,T49.2525259686,TKA.2545795196,WRG.2545798111,T49.2525259686	56kDa selenium binding protein (SBP56).
T49.2525259687	1	1	1	1	4	4	P488.2545792257,T49.2525259687,TKA.2545795195,WRG.2545798110,T49.2525259687	7-cyano-7-deazaguanine reductase
T49.2525259688	1	1	1	1	4	4	P488.2545792256,T49.2525259688,TKA.2545795194,WRG.2545798109,T49.2525259688	Pyrimidine reductase, riboflavin biosynthesis
T49.2525259689	1	1	1	1	4	4	P488.2545792255,WRG.2545798108,T49.2525259689,TKA.2545795193,T49.2525259689	amidohydrolase
T49.2525259690	1	1	1	1	4	4	P488.2545792254,WRG.2545798107,T49.2525259690,TKA.2545795192,T49.2525259690	Predicted glutamine amidotransferases
T49.2525259691	1	1	1	1	4	4	T49.2525259691,TKA.2545795191,P488.2545792253,WRG.2545798106,T49.2525259691	Prolipoprotein diacylglyceryl transferase
T49.2525259692	1	1	1	1	4	4	P488.2545792252,WRG.2545798105,T49.2525259692,TKA.2545795190,T49.2525259692	lipoprotein signal peptidase
T49.2525259693	1	1	1	1	4	4	P488.2545792251,WRG.2545798104,T49.2525259693,TKA.2545795189,T49.2525259693	Cellulase M and related proteins
T49.2525259694	1	1	1	1	4	4	P488.2545792250,T49.2525259694,TKA.2545795188,WRG.2545798103,T49.2525259694	Choline dehydrogenase and related flavoproteins
T49.2525259695	1	1	1	1	4	4	T49.2525259695,TKA.2545795187,WRG.2545798102,P488.2545792249,T49.2525259695	Predicted oxidoreductases (related to aryl-alcohol dehydrogenases)
T49.2525259696	1	1	1	1	4	4	P488.2545792248,WRG.2545798101,T49.2525259696,TKA.2545795186,T49.2525259696	Gluconate 2-dehydrogenase subunit 3.
T49.2525259697				1	1	4	P488.2545792247,T49.2525259697,TKA.2545795185,WRG.2545798100,T49.2525259697	hypothetical protein
T49.2525259698	1	1	1	1	4	4	WRG.2545798099,P488.2545792246,T49.2525259698,TKA.2545795184,T49.2525259698	monosaccharide ABC transporter substrate-binding protein, CUT2 family (TC 3.A.1.2.-)
T49.2525259699	1	1	1	1	4	4	P488.2545792245,WRG.2545798098,T49.2525259699,TKA.2545795183,T49.2525259699	ribose ABC transporter membrane protein
T49.2525259700	1	1	1	1	4	4	P488.2545792244,T49.2525259700,TKA.2545795182,WRG.2545798097,T49.2525259700	Predicted dehydrogenases and related proteins
T49.2525259701	1	1	1	1	4	4	T49.2525259701,TKA.2545795181,P488.2545792243,WRG.2545798096,T49.2525259701	Small-conductance mechanosensitive channel
T49.2525259702	1	1	1	1	4	4	P488.2545792242,WRG.2545798095,T49.2525259702,TKA.2545795180,T49.2525259702	Predicted dehydrogenases and related proteins
T49.2525259703	1	1	1	1	4	5	P488.2545792241,TKA.2545795179,T49.2525259703,WRG.2545798094,TKA.2545795178,T49.2525259703	carbohydrate kinase
T49.2525259704	1	1	1	1	4	4	WRG.2545798093,T49.2525259704,P488.2545792240,TKA.2545795177,T49.2525259704	FOG: FHA domain
T49.2525259705	1	1	1	1	4	4	P488.2545792239,WRG.2545798092,T49.2525259705,TKA.2545795176,T49.2525259705	FOG: FHA domain
T49.2525259706	1	1	1	1	4	4	T49.2525259706,TKA.2545795175,WRG.2545798091,P488.2545792238,T49.2525259706	Uncharacterized protein containing a von Willebrand factor type A (vWA) domain
T49.2525259707	1	1	1	1	4	4	WRG.2545798090,T49.2525259707,TKA.2545795174,P488.2545792237,T49.2525259707	FOG: FHA domain
T49.2525259708	1	1	1	1	4	4	P488.2545792236,WRG.2545798089,T49.2525259708,TKA.2545795173,T49.2525259708	Serine/threonine protein phosphatase
T49.2525259709	1	1	1	1	4	4	P488.2545792235,T49.2525259709,TKA.2545795172,WRG.2545798088,T49.2525259709	septum site-determining protein MinC
T49.2525259710	1	1	1	1	4	3	P488.2545792234,T49.2525259710,TKA.2545795171,T49.2525259710	hypothetical protein
T49.2525259711	1	1	1	1	4	4	WRG.2545798087,T49.2525259711,TKA.2545795170,P488.2545792233,T49.2525259711	Matrixin.
T49.2525259712	1	1	1	1	4	4	P488.2545792232,T49.2525259712,TKA.2545795169,WRG.2545798086,T49.2525259712	Predicted dehydrogenases and related proteins
T49.2525259713	1	1	1	1	4	4	WRG.2545798085,T49.2525259713,P488.2545792231,TKA.2545795168,T49.2525259713	Alpha-mannosidase
T49.2525259714	1	1	1	1	4	4	P488.2545792230,T49.2525259714,TKA.2545795167,WRG.2545798084,T49.2525259714	Protein involved in biosynthesis of mitomycin antibiotics/polyketide fumonisin
T49.2525259715	1	1	1	1	4	4	WRG.2545798083,T49.2525259715,P488.2545792229,TKA.2545795166,T49.2525259715	Uncharacterized protein conserved in bacteria
T49.2525259716	1	1	1	1	4	4	WRG.2545798082,P488.2545792228,T49.2525259716,TKA.2545795165,T49.2525259716	Peptidase propeptide and YPEB domain.
T49.2525259717	1	1	1	1	4	4	WRG.2545798081,P488.2545792227,T49.2525259717,TKA.2545795164,T49.2525259717	Glycosidases
T49.2525259718	1	1	1	1	4	4	T49.2525259718,TKA.2545795163,WRG.2545798080,P488.2545792226,T49.2525259718	hypothetical protein
T49.2525259719	1	1	1	1	4	4	P488.2545792225,T49.2525259719,TKA.2545795162,WRG.2545798079,T49.2525259719	NADH dehydrogenase subunit N (EC 1.6.5.3)
T49.2525259720	1	1	1	1	4	4	P488.2545792224,WRG.2545798078,T49.2525259720,TKA.2545795161,T49.2525259720	NADH dehydrogenase subunit M (EC 1.6.5.3)
T49.2525259721	1	1	1	1	4	4	T49.2525259721,TKA.2545795160,WRG.2545798077,P488.2545792223,T49.2525259721	NADH dehydrogenase subunit L (EC 1.6.5.3)
T49.2525259722	1	1	1	1	4	4	P488.2545792222,WRG.2545798076,T49.2525259722,TKA.2545795159,T49.2525259722	NADH dehydrogenase subunit K (EC 1.6.5.3)
T49.2525259723	1	1	1	1	4	4	WRG.2545798075,T49.2525259723,P488.2545792221,TKA.2545795158,T49.2525259723	NADH dehydrogenase subunit J (EC 1.6.5.3)
T49.2525259724	1	1	1	1	4	4	P488.2545792220,T49.2525259724,TKA.2545795157,WRG.2545798074,T49.2525259724	NADH dehydrogenase subunit H (EC 1.6.5.3)
T49.2525259725	1	1	1	1	4	4	T49.2525259725,TKA.2545795156,WRG.2545798073,P488.2545792219,T49.2525259725	NADH-quinone oxidoreductase, chain G
T49.2525259726	1	1	1	1	4	4	WRG.2545798072,P488.2545792218,T49.2525259726,TKA.2545795155,T49.2525259726	ADP-ribosylglycohydrolase
T49.2525259727	1	1	1	1	4	4	T49.2525259727,TKA.2545795154,WRG.2545798071,P488.2545792217,T49.2525259727	NADH dehydrogenase subunit F (EC 1.6.5.3)
T49.2525259728	1	1	1	1	4	4	P488.2545792216,WRG.2545798070,T49.2525259728,TKA.2545795153,T49.2525259728	NADH dehydrogenase subunit E (EC 1.6.5.3)
T49.2525259729	1	1	1	1	4	4	P488.2545792215,WRG.2545798069,T49.2525259729,TKA.2545795152,T49.2525259729	NADH dehydrogenase subunit D (EC 1.6.5.3)
T49.2525259730	1	1	1	1	4	4	WRG.2545798068,T49.2525259730,P488.2545792214,TKA.2545795151,T49.2525259730	NADH (or F420H2) dehydrogenase, subunit C
T49.2525259731	1	1	1	1	4	4	P488.2545792213,T49.2525259731,TKA.2545795150,WRG.2545798067,T49.2525259731	NADH:ubiquinone oxidoreductase subunit 3 (chain A)
T49.2525259732	1	1	1	1	4	4	P488.2545792212,WRG.2545798066,T49.2525259732,TKA.2545795149,T49.2525259732	Predicted oxidoreductases (related to aryl-alcohol dehydrogenases)
T49.2525259733	1	1	1	1	4	4	WRG.2545798065,T49.2525259733,P488.2545792211,TKA.2545795148,T49.2525259733	hypothetical protein
T49.2525259734	1	1	1	1	4	4	T49.2525259734,TKA.2545795147,WRG.2545798064,P488.2545792210,T49.2525259734	galactokinase (EC 2.7.1.6)
T49.2525259735	1	1	1	1	4	4	T49.2525259735,TKA.2545795146,P488.2545792209,WRG.2545798063,T49.2525259735	hypothetical protein
T49.2525259736	1	1	1	1	4	4	P488.2545792208,WRG.2545798062,T49.2525259736,TKA.2545795145,T49.2525259736	ABC-type multidrug transport system, ATPase and permease components
T49.2525259737	1	1	1	1	4	4	P488.2545792207,T49.2525259737,TKA.2545795144,WRG.2545798061,T49.2525259737	SSU ribosomal protein S15P
T49.2525259738	1	1	1	1	4	4	T49.2525259738,TKA.2545795143,P488.2545792206,WRG.2545798060,T49.2525259738	polyribonucleotide nucleotidyltransferase
T49.2525259739	1	1	1	1	4	4	T49.2525259739,TKA.2545795142,WRG.2545798059,P488.2545792205,T49.2525259739	response regulator receiver and ANTAR domain protein
T49.2525259740	1	1	1	1	4	4	P488.2545792204,WRG.2545798058,T49.2525259740,TKA.2545795141,T49.2525259740	MAF protein
T49.2525259741	1	1	1	1	4	4	P488.2545792203,WRG.2545798057,T49.2525259741,TKA.2545795140,T49.2525259741	carbon storage regulator, CsrA
T49.2525259742	1	1	1	1	4	4	P488.2545792202,T49.2525259742,TKA.2545795139,WRG.2545798056,T49.2525259742	ABC-type transport system involved in multi-copper enzyme maturation, permease component
T49.2525259743	1	1	1	1	4	4	P488.2545792201,T49.2525259743,WRG.2545798055,TKA.2545795138,T49.2525259743	Predicted dehydrogenases and related proteins
T49.2525259744	1	1	1	1	4	4	T49.2525259744,TKA.2545795137,P488.2545792200,WRG.2545798054,T49.2525259744	hypothetical protein
T49.2525259745	1	1	1	1	4	4	WRG.2545798053,T49.2525259745,P488.2545792199,TKA.2545795136,T49.2525259745	hypothetical protein
T49.2525259746	1	1	1	1	4	4	P488.2545792198,T49.2525259746,TKA.2545795135,WRG.2545798051,T49.2525259746	hypothetical protein
T49.2525259747	1	1	1	1	4	4	WRG.2545798050,T49.2525259747,P488.2545792197,TKA.2545795134,T49.2525259747	guanylate kinase (EC 2.7.4.8)
T49.2525259748	1	1	1	1	4	4	WRG.2545798049,P488.2545792196,T49.2525259748,TKA.2545795133,T49.2525259748	Phosphopantothenate-cysteine ligase (EC 6.3.2.5)
T49.2525259749	1	1	1	1	4	4	T49.2525259749,TKA.2545795132,WRG.2545798048,P488.2545792195,T49.2525259749	hypothetical protein
T49.2525259750	1	1	1	1	4	4	P488.2545792194,WRG.2545798047,T49.2525259750,TKA.2545795131,T49.2525259750	cell elongation-specific peptidoglycan biosynthesis regulator RodA
T49.2525259751	1	1	1	1	4	4	P488.2545792193,T49.2525259751,TKA.2545795130,WRG.2545798046,T49.2525259751	prepilin-type N-terminal cleavage/methylation domain
T49.2525259752	1	1	1	1	4	4	T49.2525259752,TKA.2545795129,WRG.2545798045,P488.2545792192,T49.2525259752	hypothetical protein
T49.2525259753	1	1	1	1	4	4	T49.2525259753,TKA.2545795128,P488.2545792191,WRG.2545798044,T49.2525259753	Protein involved in biosynthesis of mitomycin antibiotics/polyketide fumonisin
T49.2525259754		1	1	1	3	3	P488.2545792190,T49.2525259754,TKA.2545795127,T49.2525259754	hypothetical protein
T49.2525259755	1	1	1	1	4	4	P488.2545792189,WRG.2545798043,T49.2525259755,TKA.2545795126,T49.2525259755	hypothetical protein
T49.2525259757	1	1	1	1	4	4	P488.2545792187,WRG.2545798041,T49.2525259757,TKA.2545795124,T49.2525259757	prepilin-type N-terminal cleavage/methylation domain
T49.2525259758	1		1	1	3	4	P488.2545792186,T49.2525259758,TKA.2545795123,WRG.2545798040,T49.2525259758	hypothetical protein
T49.2525259759	1	1	1	1	4	4	WRG.2545798039,T49.2525259759,TKA.2545795122,P488.2545792185,T49.2525259759	hypothetical protein
T49.2525259760	1	1	1	1	4	3	P488.2545792184,T49.2525259760,TKA.2545795121,T49.2525259760	hypothetical protein
T49.2525259761	1	1	1	1	4	4	P488.2545792183,WRG.2545798038,T49.2525259761,TKA.2545795120,T49.2525259761	hypothetical protein
T49.2525259762	1	1	1	1	4	7	WRG.2545798037,P488.2545792469,WRG.2545798320,WRG.2545798318,P488.2545792182,T49.2525259762,TKA.2545795119,T49.2525259762	hypothetical protein
T49.2525259763	1	1	1	1	4	2	T49.2525259763,TKA.2545795118,T49.2525259763	FOG: Ankyrin repeat
T49.2525259764	1	1	1	1	4	3	WRG.2545798034,T49.2525259764,TKA.2545795117,T49.2525259764	hypothetical protein
T49.2525259765	1	1	1	1	4	5	WRG.2545798033,WRG.2545796992,T49.2525259765,TKA.2545795116,P488.2545792178,T49.2525259765	Rhs family protein
T49.2525259766				1	1	2	T49.2525259766,TKA.2545795115,T49.2525259766	hypothetical protein
T49.2525259767	1	1	1	1	4	4	P488.2545792177,T49.2525259767,TKA.2545795114,WRG.2545798032,T49.2525259767	Membrane-associated phospholipid phosphatase
T49.2525259768	1	1	1	1	4	4	P488.2545792176,WRG.2545798031,T49.2525259768,TKA.2545795113,T49.2525259768	MutS2 family protein
T49.2525259769	1	1	1	1	4	4	P488.2545792175,T49.2525259769,TKA.2545795112,WRG.2545798030,T49.2525259769	hypothetical protein
T49.2525259770	1	1	1	1	4	4	P488.2545792174,WRG.2545798029,T49.2525259770,TKA.2545795111,T49.2525259770	Protein of unknown function (DUF3866).
T49.2525259771	1	1	1	1	4	4	P488.2545792173,T49.2525259771,TKA.2545795110,WRG.2545798028,T49.2525259771	glutamine--fructose-6-phosphate transaminase
T49.2525259772	1	1	1	1	4	4	P488.2545792172,T49.2525259772,TKA.2545795109,WRG.2545798027,T49.2525259772	Predicted acetyltransferase involved in intracellular survival and related acetyltransferases
T49.2525259773	1	1	1	1	4	4	P488.2545792171,T49.2525259773,TKA.2545795108,WRG.2545798026,T49.2525259773	Mannitol-1-phosphate/altronate dehydrogenases
T49.2525259774	1	1	1	1	4	4	WRG.2545798025,T49.2525259774,TKA.2545795107,P488.2545792170,T49.2525259774	geranylgeranyl reductase family
T49.2525259775	1	1	1	1	4	4	WRG.2545798024,T49.2525259775,TKA.2545795106,P488.2545792169,T49.2525259775	hypothetical protein
T49.2525259776	1	1	1	1	4	4	P488.2545792168,WRG.2545798023,T49.2525259776,TKA.2545795105,T49.2525259776	ADP-ribosylglycohydrolase
T49.2525259777	1	1	1	1	4	4	P488.2545792167,T49.2525259777,TKA.2545795104,WRG.2545798022,T49.2525259777	Phosphoenolpyruvate carboxylase, type 1 (EC 4.1.1.31)
T49.2525259778	1	1	1	1	4	4	T49.2525259778,TKA.2545795103,WRG.2545798021,P488.2545792166,T49.2525259778	aminopeptidase P (EC:3.4.11.9). Metallo peptidase. MEROPS family M24B
T49.2525259779	1	1	1	1	4	4	T49.2525259779,TKA.2545795102,WRG.2545798020,P488.2545792165,T49.2525259779	Protein involved in biosynthesis of mitomycin antibiotics/polyketide fumonisin
T49.2525259780	1	1	1	1	4	4	WRG.2545798018,T49.2525259780,TKA.2545795101,P488.2545792163,T49.2525259780	6-phosphogluconolactonase (EC 3.1.1.31)
T49.2525259781	1	1	1	1	4	4	T49.2525259781,TKA.2545795100,WRG.2545798017,P488.2545792162,T49.2525259781	D-alanyl-D-alanine dipeptidase
T49.2525259782	1	1	1	1	4	4	T49.2525259782,TKA.2545795099,P488.2545792161,WRG.2545798016,T49.2525259782	hypothetical protein
T49.2525259783	1	1	1	1	4	4	WRG.2545798015,P488.2545792160,T49.2525259783,TKA.2545795098,T49.2525259783	Predicted polymerase, most proteins contain PALM domain, HD hydrolase domain and Zn-ribbon domain
T49.2525259784	1	1	1	1	4	4	P488.2545792159,WRG.2545798014,T49.2525259784,TKA.2545795097,T49.2525259784	Acetyltransferases, including N-acetylases of ribosomal proteins
T49.2525259785	1	1	1	1	4	4	WRG.2545798013,T49.2525259785,TKA.2545795096,P488.2545792158,T49.2525259785	Predicted acetyltransferase
T49.2525259786	1	1	1	1	4	4	P488.2545792157,T49.2525259786,TKA.2545795095,WRG.2545798012,T49.2525259786	Subtilisin-like serine proteases
T49.2525259787	1	1	1	1	4	4	P488.2545792156,T49.2525259787,TKA.2545795094,WRG.2545798011,T49.2525259787	cytochrome bd-I ubiquinol oxidase subunit 2 apoprotein (EC 1.10.3.10)
T49.2525259788	1	1	1	1	4	4	P488.2545792155,T49.2525259788,TKA.2545795093,WRG.2545798010,T49.2525259788	cytochrome bd-I ubiquinol oxidase subunit 1 apoprotein (EC 1.10.3.10)
T49.2525259789	1	1	1	1	4	4	P488.2545792154,T49.2525259789,TKA.2545795092,WRG.2545798009,T49.2525259789	Universal stress protein UspA and related nucleotide-binding proteins
T49.2525259790	1	1	1	1	4	4	P488.2545792153,WRG.2545798008,T49.2525259790,TKA.2545795091,T49.2525259790	Phosphoketolase
T49.2525259791	1	1	1	1	4	4	P488.2545792152,WRG.2545798007,T49.2525259791,TKA.2545795090,T49.2525259791	acetate kinase (EC 2.7.2.1)
T49.2525259792	1	1	1	1	4	4	P488.2545792151,WRG.2545798006,T49.2525259792,TKA.2545795089,T49.2525259792	putative glycosyl hydrolase
T49.2525259793	1	1	1	1	4	4	P488.2545792150,WRG.2545798005,T49.2525259793,TKA.2545795088,T49.2525259793	Domain of unknown function (DUF4149).
T49.2525259794	1	1	1	1	4	2	TKA.2545795087,T49.2525259794,T49.2525259794	prepilin-type N-terminal cleavage/methylation domain
T49.2525259795		1	1	1	3	4	T49.2525259795,TKA.2545795086,P488.2545792147,WRG.2545798003,T49.2525259795	hypothetical protein
T49.2525259796	1	1	1	1	4	4	P488.2545792146,T49.2525259796,TKA.2545795085,WRG.2545798002,T49.2525259796	hypothetical protein
T49.2525259798	1	1	1	1	4	4	P488.2545792144,WRG.2545798000,T49.2525259798,TKA.2545795083,T49.2525259798	putative glycosyl hydrolas
T49.2525259799	1	1	1	1	4	4	T49.2525259799,TKA.2545795082,WRG.2545797999,P488.2545792143,T49.2525259799	Uncharacterized protein conserved in bacteria
T49.2525259800	1	1	1	1	4	4	P488.2545792142,WRG.2545797998,T49.2525259800,TKA.2545795081,T49.2525259800	dimethyladenosine transferase
T49.2525259801	1	1	1	1	4	4	WRG.2545797997,T49.2525259801,P488.2545792141,TKA.2545795080,T49.2525259801	threonyl-tRNA synthetase (EC 6.1.1.3)
T49.2525259802	1	1	1	1	4	2	T49.2525259802,TKA.2545795079,T49.2525259802	hypothetical protein
T49.2525259803	1	1	1	1	4	4	P488.2545792139,WRG.2545797996,T49.2525259803,TKA.2545795078,T49.2525259803	Flagellin and related hook-associated proteins
T49.2525259804	1	1	1	1	4	4	T49.2525259804,TKA.2545795077,WRG.2545797995,P488.2545792138,T49.2525259804	ribokinase
T49.2525259805	1	1	1	1	4	6	P488.2545792137,WRG.2545797992,T49.2525259805,TKA.2545795076,WRG.2545797994,WRG.2545797993,T49.2525259805	transposase, IS605 OrfB family, central region
T49.2525259806	1	1	1	1	4	4	WRG.2545797991,T49.2525259806,P488.2545792136,TKA.2545795075,T49.2525259806	Predicted site-specific integrase-resolvase
T49.2525259807	1	1	1	1	4	4	T49.2525259807,TKA.2545795074,WRG.2545797989,P488.2545792135,T49.2525259807	hypothetical protein
T49.2525259808	1	1	1	1	4	4	WRG.2545797988,T49.2525259808,P488.2545792134,TKA.2545795073,T49.2525259808	Predicted ATPase
T49.2525259809	1	1	1	1	4	4	P488.2545792133,WRG.2545797987,T49.2525259809,TKA.2545795072,T49.2525259809	FAD/FMN-containing dehydrogenases
T49.2525259810	1	1	1	1	4	4	P488.2545792132,T49.2525259810,TKA.2545795071,WRG.2545797986,T49.2525259810	hypothetical protein
T49.2525259811	1	1	1	1	4	4	P488.2545792131,T49.2525259811,TKA.2545795070,WRG.2545797985,T49.2525259811	ATP dependent peptidase CodWX, CodW component. Threonine peptidase. MEROPS family T01B
T49.2525259812	1	1	1	1	4	4	P488.2545792130,WRG.2545797984,T49.2525259812,TKA.2545795069,T49.2525259812	acetyl-CoA carboxylase carboxyltransferase subunit alpha
T49.2525259813	1	1	1	1	4	4	WRG.2545797983,P488.2545792129,T49.2525259813,TKA.2545795068,T49.2525259813	acetyl-CoA carboxylase carboxyltransferase subunit alpha
T49.2525259814	1	1	1	1	4	4	T49.2525259814,TKA.2545795067,WRG.2545797982,P488.2545792128,T49.2525259814	chorismate mutase (EC 5.4.99.5)
T49.2525259815	1	1	1	1	4	4	P488.2545792127,T49.2525259815,TKA.2545795066,WRG.2545797981,T49.2525259815	A/G-specific DNA-adenine glycosylase (EC 3.2.2.-)
T49.2525259816	1	1	1	1	4	4	T49.2525259816,TKA.2545795065,WRG.2545797980,P488.2545792126,T49.2525259816	Dipeptidylaminopeptidases/acylaminoacyl-peptidas es
T49.2525259819	1	1	1	1	4	4	WRG.2545797977,T49.2525259819,TKA.2545795062,P488.2545792123,T49.2525259819	hypothetical protein
T49.2525259820	1	1	1	1	4	4	WRG.2545797976,T49.2525259820,TKA.2545795061,P488.2545792122,T49.2525259820	Predicted xylanase/chitin deacetylase
T49.2525259821	1	1	1	1	4	4	T49.2525259821,TKA.2545795060,P488.2545792121,WRG.2545797975,T49.2525259821	hypothetical protein
T49.2525259822	1	1	1	1	4	4	T49.2525259822,TKA.2545795059,P488.2545792120,WRG.2545797974,T49.2525259822	hypothetical protein
T49.2525259823				1	1	3	P488.2545792119,T49.2525259823,TKA.2545795058,T49.2525259823	hypothetical protein
T49.2525259824	1	1	1	1	4	4	T49.2525259824,TKA.2545795057,P488.2545792118,WRG.2545797973,T49.2525259824	Predicted GTPase or GTP-binding protein
T49.2525259825	1	1	1	1	4	4	WRG.2545797972,T49.2525259825,TKA.2545795056,P488.2545792117,T49.2525259825	Protein of unknown function (DUF2993).
T49.2525259826	1	1	1	1	4	4	WRG.2545797971,T49.2525259826,P488.2545792116,TKA.2545795055,T49.2525259826	hypothetical protein
T49.2525259827	1	1	1	1	4	4	WRG.2545797970,P488.2545792115,T49.2525259827,TKA.2545795054,T49.2525259827	Site-specific recombinase XerD
T49.2525259828	1	1	1	1	4	4	P488.2545792114,T49.2525259828,TKA.2545795053,WRG.2545797969,T49.2525259828	phosphoenolpyruvate carboxykinase (ATP)
T49.2525259829	1	1	1	1	4	4	P488.2545792113,T49.2525259829,TKA.2545795052,WRG.2545797968,T49.2525259829	RecA protein
T49.2525259830	1	1	1	1	4	4	P488.2545792112,T49.2525259830,TKA.2545795051,WRG.2545797967,T49.2525259830	2'-5' RNA ligase
T49.2525259831	1	1	1	1	4	4	P488.2545792111,T49.2525259831,TKA.2545795050,WRG.2545797966,T49.2525259831	hypothetical protein
T49.2525259832	1	1	1	1	4	4	T49.2525259832,TKA.2545795049,WRG.2545797965,P488.2545792110,T49.2525259832	Methane oxygenase PmoA.
T49.2525259833				1	1	2	T49.2525259833,TKA.2545795048,T49.2525259833	Nucleotidyl transferase of unknown function (DUF1814).
T49.2525259834				1	1	1	T49.2525259834,T49.2525259834	short chain dehydrogenase
T49.2525259835				1	1	2	T49.2525259835,TKA.2545795047,T49.2525259835	Nucleoside-diphosphate-sugar epimerases
T49.2525259836				1	1	2	T49.2525259836,TKA.2545795046,T49.2525259836	transcriptional regulator, TetR family
T49.2525259837	1	1	1	1	4	4	T49.2525259837,TKA.2545795045,WRG.2545797963,P488.2545792109,T49.2525259837	intracellular protease, PfpI family
T49.2525259838	1	1	1	1	4	4	T49.2525259838,TKA.2545795044,P488.2545792108,WRG.2545797962,T49.2525259838	4-hydroxy-3-methylbut-2-en-1-yl diphosphate synthase (EC 1.17.4.3)
T49.2525259839	1	1	1	1	4	4	WRG.2545797961,T49.2525259839,P488.2545792107,TKA.2545795043,T49.2525259839	pre-sequence protease. Metallo peptidase. MEROPS family M16C
T49.2525259840	1	1	1	1	4	4	P488.2545792106,WRG.2545797960,T49.2525259840,TKA.2545795042,T49.2525259840	hypothetical protein
T49.2525259841	1	1	1	1	4	4	P488.2545792105,T49.2525259841,TKA.2545795041,WRG.2545797959,T49.2525259841	hypothetical protein
T49.2525259842	1	1	1	1	4	4	WRG.2545797958,P488.2545792104,T49.2525259842,TKA.2545795040,T49.2525259842	hypothetical protein
T49.2525259843	1	1	1	1	4	4	T49.2525259843,TKA.2545795039,P488.2545792103,WRG.2545797957,T49.2525259843	asparaginyl-tRNA synthetase (EC 6.1.1.22)
T49.2525259844	1	1	1	1	4	4	T49.2525259844,TKA.2545795038,WRG.2545797956,P488.2545792102,T49.2525259844	3-deoxy-8-phosphooctulonate synthase
T49.2525259845	1	1	1	1	4	4	P488.2545792101,T49.2525259845,TKA.2545795037,WRG.2545797955,T49.2525259845	hypothetical protein
T49.2525259846	1	1	1	1	4	4	P488.2545792100,T49.2525259846,TKA.2545795036,WRG.2545797954,T49.2525259846	aspartyl-tRNA synthetase (EC 6.1.1.12)
T49.2525259847	1	1	1	1	4	4	WRG.2545797953,P488.2545792099,T49.2525259847,TKA.2545795035,T49.2525259847	hypothetical protein
T49.2525259848	1	1	1	1	4	4	T49.2525259848,TKA.2545795034,WRG.2545797952,P488.2545792098,T49.2525259848	Protein of unknown function (DUF2993).
T49.2525259849	1	1	1	1	4	4	P488.2545792097,WRG.2545797951,T49.2525259849,TKA.2545795033,T49.2525259849	hypothetical protein
T49.2525259850	1	1	1	1	4	4	P488.2545792096,T49.2525259850,TKA.2545795032,WRG.2545797950,T49.2525259850	hypothetical protein
T49.2525259851	1	1	1	1	4	4	T49.2525259851,TKA.2545795031,P488.2545792095,WRG.2545797949,T49.2525259851	RNA polymerase sigma factor, sigma-70 family
T49.2525259852	1	1	1	1	4	4	WRG.2545797948,P488.2545792094,T49.2525259852,TKA.2545795030,T49.2525259852	ribosome small subunit-dependent GTPase A
T49.2525259853	1	1	1	1	4	4	T49.2525259853,TKA.2545795029,WRG.2545797947,P488.2545792093,T49.2525259853	DNA helicase/exodeoxyribonuclease V, subunit A (EC 3.1.11.5)
T49.2525259854	1	1	1	1	4	4	WRG.2545797946,P488.2545792092,T49.2525259854,TKA.2545795028,T49.2525259854	chromosome segregation ATPase
T49.2525259855	1	1	1	1	4	4	T49.2525259855,WRG.2545797945,TKA.2545795027,P488.2545792091,T49.2525259855	chromosome segregation DNA-binding protein
T49.2525259856	1	1	1	1	4	4	P488.2545792090,WRG.2545797944,T49.2525259856,TKA.2545795026,T49.2525259856	ADP-ribose pyrophosphatase
T49.2525259857	1	1	1	1	4	4	P488.2545792089,T49.2525259857,TKA.2545795025,WRG.2545797943,T49.2525259857	anti-sigma-28 factor, FlgM family
T49.2525259859	1	1	1	1	4	4	P488.2545792087,WRG.2545797941,T49.2525259859,TKA.2545795023,T49.2525259859	adenosylhomocysteinase (EC 3.3.1.1)
T49.2525259860	1	1	1	1	4	4	T49.2525259860,TKA.2545795022,WRG.2545797940,P488.2545792086,T49.2525259860	Nucleoside-diphosphate-sugar pyrophosphorylase involved in lipopolysaccharide biosynthesis/translation initiation factor 2B, gamma/epsilon subunits (eIF-2Bgamma/eIF-2Bepsilon)
T49.2525259861	1	1	1	1	4	4	WRG.2545797939,T49.2525259861,P488.2545792085,TKA.2545795021,T49.2525259861	Predicted pyridoxal phosphate-dependent enzyme apparently involved in regulation of cell wall biogenesis
T49.2525259862	1	1	1	1	4	4	WRG.2545797938,P488.2545792084,T49.2525259862,TKA.2545795020,T49.2525259862	UDP-glucose pyrophosphorylase (EC 2.7.7.9)
T49.2525259863	1	1	1	1	4	4	T49.2525259863,TKA.2545795019,WRG.2545797937,P488.2545792083,T49.2525259863	myo-inositol 2-dehydrogenase (EC 1.1.1.18)
T49.2525259864	1	1	1	1	4	4	P488.2545792082,T49.2525259864,TKA.2545795018,WRG.2545797936,T49.2525259864	death-on-curing family protein
T49.2525259865	1	1	1	1	4	4	T49.2525259865,TKA.2545795017,P488.2545792081,WRG.2545797935,T49.2525259865	Uncharacterized protein conserved in bacteria
T49.2525259866	1	1	1	1	4	4	P488.2545792080,T49.2525259866,TKA.2545795016,WRG.2545797934,T49.2525259866	hypothetical protein
T49.2525259867	1	1	1	1	4	4	P488.2545792079,WRG.2545797933,T49.2525259867,TKA.2545795015,T49.2525259867	prepilin-type N-terminal cleavage/methylation domain
T49.2525259868	1	1	1	1	4	4	T49.2525259868,TKA.2545795014,P488.2545792078,WRG.2545797932,T49.2525259868	Outer membrane protein
T49.2525259869	1	1	1	1	4	4	P488.2545792077,T49.2525259869,TKA.2545795013,WRG.2545797931,T49.2525259869	RND family efflux transporter, MFP subunit
T49.2525259870	1	1	1	1	4	4	P488.2545792076,WRG.2545797930,T49.2525259870,TKA.2545795012,T49.2525259870	Cation/multidrug efflux pump
T49.2525259871	1	1	1	1	4	4	WRG.2545797929,T49.2525259871,TKA.2545795011,P488.2545792075,T49.2525259871	Sugar phosphate isomerases/epimerases
T49.2525259872	1	1	1	1	4	4	WRG.2545797928,T49.2525259872,P488.2545792074,TKA.2545795010,T49.2525259872	tRNA (5-methylaminomethyl-2-thiouridylate)-methyltransferase (EC 2.1.1.61)
T49.2525259873	1	1	1	1	4	4	P488.2545792073,T49.2525259873,TKA.2545795009,WRG.2545797927,T49.2525259873	cytidine deaminase (EC 3.5.4.5)
T49.2525259874	1	1	1	1	4	4	T49.2525259874,TKA.2545795008,P488.2545792072,WRG.2545797926,T49.2525259874	hypothetical protein
T49.2525259875	1	1	1	1	4	4	T49.2525259875,TKA.2545795007,P488.2545792071,WRG.2545797925,T49.2525259875	YtxH-like protein.
T49.2525259876	1	1	1	1	4	4	T49.2525259876,TKA.2545795006,WRG.2545797924,P488.2545792070,T49.2525259876	Predicted permease
T49.2525259877	1	1	1	1	4	4	P488.2545792069,T49.2525259877,TKA.2545795005,WRG.2545797923,T49.2525259877	L-threonine 3-dehydrogenase (EC 1.1.1.103)
T49.2525259878	1	1	1	1	4	4	P488.2545792068,T49.2525259878,TKA.2545795004,WRG.2545797922,T49.2525259878	Predicted hydrolase of the metallo-beta-lactamase superfamily
T49.2525259879	1	1	1	1	4	4	P488.2545792067,T49.2525259879,TKA.2545795003,WRG.2545797921,T49.2525259879	2-keto-4-pentenoate hydratase/2-oxohepta-3-ene-1,7-dioic acid hydratase (catechol pathway)
T49.2525259880	1	1	1	1	4	4	P488.2545792066,WRG.2545797920,T49.2525259880,TKA.2545795002,T49.2525259880	hypothetical protein
T49.2525259881	1	1	1	1	4	4	P488.2545792065,T49.2525259881,TKA.2545795001,WRG.2545797919,T49.2525259881	Sugar (pentulose and hexulose) kinases
T49.2525259882	1	1	1	1	4	4	P488.2545792064,T49.2525259882,TKA.2545795000,WRG.2545797918,T49.2525259882	DinB superfamily.
T49.2525259883	1	1	1	1	4	4	P488.2545792063,T49.2525259883,TKA.2545794999,WRG.2545797917,T49.2525259883	Pyrroloquinoline quinone (Coenzyme PQQ) biosynthesis protein C
T49.2525259885	1	1	1	1	4	4	P488.2545792061,T49.2525259885,TKA.2545794997,WRG.2545797915,T49.2525259885	dihydroneopterin aldolase
T49.2525259886	1	1	1	1	4	4	P488.2545792060,WRG.2545797914,T49.2525259886,TKA.2545794996,T49.2525259886	NurA domain.
T49.2525259887	1	1	1	1	4	4	P488.2545792059,T49.2525259887,TKA.2545794995,WRG.2545797913,T49.2525259887	glucose-6-phosphate 1-dehydrogenase (EC 1.1.1.49)
T49.2525259888	1	1	1	1	4	4	P488.2545792058,T49.2525259888,TKA.2545794994,WRG.2545797912,T49.2525259888	Predicted membrane protein/domain
T49.2525259889	1	1	1	1	4	4	WRG.2545797911,T49.2525259889,P488.2545792057,TKA.2545794993,T49.2525259889	hypothetical protein
T49.2525259890	1	1	1	1	4	4	WRG.2545797910,T49.2525259890,P488.2545792056,TKA.2545794992,T49.2525259890	Peptidyl-prolyl cis-trans isomerase (rotamase) - cyclophilin family
T49.2525259891	1	1	1	1	4	4	P488.2545792055,T49.2525259891,TKA.2545794991,WRG.2545797909,T49.2525259891	Uncharacterized conserved protein
T49.2525259892	1	1	1	1	4	4	T49.2525259892,TKA.2545794990,WRG.2545797908,P488.2545792054,T49.2525259892	Alpha-L-fucosidase
T49.2525259893	1	1	1	1	4	4	P488.2545792053,T49.2525259893,TKA.2545794989,WRG.2545797907,T49.2525259893	Glycosyl hydrolase family 14.
T49.2525259894	1	1	1	1	4	4	P488.2545792052,WRG.2545797906,T49.2525259894,TKA.2545794988,T49.2525259894	DNA replication and repair protein RecF
[truncated: 9,459 more rows]

## Sheet: Table S7
Table S7 – To assess potential bias from using T49T reference genome as the assembly backbone. Reads that were not assembled into the isolate genomes were assembled de novo to form contigs. The contigs were analyzed via blastn to identify genes with no close homolog to T49T (as defined by not having a homolog from T49T genome as the top blastn hit). Hits with no functional annotation and contamin…
[truncated: 19 more rows]

[truncated: 3 more sheets: Table S8, Table S9, Table S10]
